# Supplementary material for: Computational Design of Photosensitive Polymer Templates To Drive Molecular Nanofabrication
Source: ACS Nano. 2024 Mar 28;18(14):9969–79. doi: 10.1021/acsnano.3c10575 (PMC11008366; doi:10.1021/acsnano.3c10575)
Supplement: Supplementary file 2 — nn3c10575_si_002.zip [file nn3c10575_si_002.zip]

Archive with 2,774 entries (2,685 files):
- B3LYP-D3/
- B3LYP-D3/endgroups/
- B3LYP-D3/endgroups/H-p.xyz
- B3LYP-D3/endgroups/H-h_1.xyz
- B3LYP-D3/endgroups/H-h_2.xyz
- B3LYP-D3/endgroups/H-hh.xyz
- B3LYP-D3/endgroups/N-h.xyz
- B3LYP-D3/endgroups/N-hh.xyz
- B3LYP-D3/endgroups/O-p.xyz
- B3LYP-D3/endgroups/O-h.xyz
- B3LYP-D3/endgroups/HH-p_1.xyz
- B3LYP-D3/endgroups/HH-p_2.xyz
- B3LYP-D3/endgroups/HH-h_1.xyz
- B3LYP-D3/endgroups/HH-h_2.xyz
- B3LYP-D3/endgroups/HH-pp.xyz
- B3LYP-D3/endgroups/HH-hp.xyz
- B3LYP-D3/endgroups/HH-h-p.xyz
- B3LYP-D3/endgroups/HH-hh.xyz
- B3LYP-D3/endgroups/HH-hh-p.xyz
- B3LYP-D3/endgroups/NN-pp.xyz
- B3LYP-D3/endgroups/NN-hp.xyz
- B3LYP-D3/endgroups/NN-hh.xyz
- B3LYP-D3/endgroups/NO-p.xyz
- B3LYP-D3/endgroups/NO-h.xyz
- B3LYP-D3/endgroups/OO-h.xyz
- B3LYP-D3/endgroups/HHH-p.xyz
- B3LYP-D3/endgroups/HHH-h.xyz
- B3LYP-D3/endgroups/HHH-hp.xyz
- B3LYP-D3/endgroups/HHH-h-p.xyz
- B3LYP-D3/endgroups/HHH-hh.xyz
- B3LYP-D3/endgroups/HHN-hp.xyz
- B3LYP-D3/endgroups/HHN-hh.xyz
- B3LYP-D3/endgroups/HHO-p.xyz
- B3LYP-D3/endgroups/HHO-h.xyz
- B3LYP-D3/endgroups/HHO-hp.xyz
- B3LYP-D3/endgroups/HHO-h-p_1.xyz
- B3LYP-D3/endgroups/HHO-h-p_2.xyz
- B3LYP-D3/endgroups/HHO-hh.xyz
- B3LYP-D3/endgroups/HNH-p.xyz
- B3LYP-D3/endgroups/HNH-h.xyz
- B3LYP-D3/endgroups/HNH-hp.xyz
- B3LYP-D3/endgroups/HNH-h-p.xyz
- B3LYP-D3/endgroups/HNH-hh.xyz
- B3LYP-D3/endgroups/HNN-hp.xyz
- B3LYP-D3/endgroups/HNN-hh.xyz
- B3LYP-D3/endgroups/HNO-p.xyz
- B3LYP-D3/endgroups/HNO-h.xyz
- B3LYP-D3/endgroups/HNO-hp.xyz
- B3LYP-D3/endgroups/HNO-h-p.xyz
- B3LYP-D3/endgroups/HNO-hh.xyz
- B3LYP-D3/endgroups/NHO-hp.xyz
- B3LYP-D3/endgroups/NHO-hh.xyz
- B3LYP-D3/endgroups/OHO-p.xyz
- B3LYP-D3/endgroups/OHO-h_1.xyz
- B3LYP-D3/endgroups/OHO-h_2.xyz
- B3LYP-D3/endgroups/OHO-h-p.xyz
- B3LYP-D3/endgroups/NNN-hhh.xyz
- B3LYP-D3/endgroups/NNO-hh_1.xyz
- B3LYP-D3/endgroups/NNO-hh_2.xyz
- B3LYP-D3/basepairs/
- B3LYP-D3/basepairs/D-A/
- B3LYP-D3/basepairs/D-A/H-p+N-h.xyz
- B3LYP-D3/basepairs/D-A/H-p+N-hh.xyz
- B3LYP-D3/basepairs/D-A/H-p+O-p.xyz
- B3LYP-D3/basepairs/D-A/H-p+O-h.xyz
- B3LYP-D3/basepairs/D-A/H-h_1+N-h.xyz
- B3LYP-D3/basepairs/D-A/H-h_1+N-hh.xyz
- B3LYP-D3/basepairs/D-A/H-h_1+O-p.xyz
- B3LYP-D3/basepairs/D-A/H-h_1+O-h.xyz
- B3LYP-D3/basepairs/D-A/H-h_2+N-h.xyz
- B3LYP-D3/basepairs/D-A/H-h_2+N-hh.xyz
- B3LYP-D3/basepairs/D-A/H-h_2+O-p.xyz
- B3LYP-D3/basepairs/D-A/H-h_2+O-h.xyz
- B3LYP-D3/basepairs/D-A/H-hh+N-h.xyz
- B3LYP-D3/basepairs/D-A/H-hh+N-hh.xyz
- B3LYP-D3/basepairs/D-A/H-hh+O-p.xyz
- B3LYP-D3/basepairs/D-A/H-hh+O-h.xyz
- B3LYP-D3/basepairs/DD-AA/
- B3LYP-D3/basepairs/DD-AA/HH-p_1+NN-pp.xyz
- B3LYP-D3/basepairs/DD-AA/HH-p_1+NN-hp.xyz
- B3LYP-D3/basepairs/DD-AA/HH-p_1+NN-hh.xyz
- B3LYP-D3/basepairs/DD-AA/HH-p_1+NO-p.xyz
- B3LYP-D3/basepairs/DD-AA/HH-p_1+NO-h.xyz
- B3LYP-D3/basepairs/DD-AA/HH-p_1+OO-h.xyz
- B3LYP-D3/basepairs/DD-AA/HH-p_2+NN-pp.xyz
- B3LYP-D3/basepairs/DD-AA/HH-p_2+NN-hp.xyz
- B3LYP-D3/basepairs/DD-AA/HH-p_2+NN-hh.xyz
- B3LYP-D3/basepairs/DD-AA/HH-p_2+NO-p.xyz
- B3LYP-D3/basepairs/DD-AA/HH-p_2+NO-h.xyz
- B3LYP-D3/basepairs/DD-AA/HH-p_2+OO-h.xyz
- B3LYP-D3/basepairs/DD-AA/HH-h_1+NN-pp.xyz
- B3LYP-D3/basepairs/DD-AA/HH-h_1+NN-hp.xyz
- B3LYP-D3/basepairs/DD-AA/HH-h_1+NN-hh.xyz
- B3LYP-D3/basepairs/DD-AA/HH-h_1+NO-p.xyz
- B3LYP-D3/basepairs/DD-AA/HH-h_1+NO-h.xyz
- B3LYP-D3/basepairs/DD-AA/HH-h_1+OO-h.xyz
- B3LYP-D3/basepairs/DD-AA/HH-h_2+NN-pp.xyz
- B3LYP-D3/basepairs/DD-AA/HH-h_2+NN-hp.xyz
- B3LYP-D3/basepairs/DD-AA/HH-h_2+NN-hh.xyz
- B3LYP-D3/basepairs/DD-AA/HH-h_2+NO-h.xyz
- B3LYP-D3/basepairs/DD-AA/HH-h_2+OO-h.xyz
- B3LYP-D3/basepairs/DD-AA/HH-h_2+NO-p.xyz
- B3LYP-D3/basepairs/DD-AA/HH-pp+NN-pp.xyz
- B3LYP-D3/basepairs/DD-AA/HH-pp+NN-hp.xyz
- B3LYP-D3/basepairs/DD-AA/HH-pp+NN-hh.xyz
- B3LYP-D3/basepairs/DD-AA/HH-pp+NO-p.xyz
- B3LYP-D3/basepairs/DD-AA/HH-pp+NO-h.xyz
- B3LYP-D3/basepairs/DD-AA/HH-pp+OO-h.xyz
- B3LYP-D3/basepairs/DD-AA/HH-hp+NN-pp.xyz
- B3LYP-D3/basepairs/DD-AA/HH-hp+NN-hp.xyz
- B3LYP-D3/basepairs/DD-AA/HH-hp+NN-hh.xyz
- B3LYP-D3/basepairs/DD-AA/HH-hp+NO-p.xyz
- B3LYP-D3/basepairs/DD-AA/HH-hp+NO-h.xyz
- B3LYP-D3/basepairs/DD-AA/HH-hp+OO-h.xyz
- B3LYP-D3/basepairs/DD-AA/HH-h-p+NN-pp.xyz
- B3LYP-D3/basepairs/DD-AA/HH-h-p+NN-hp.xyz
- B3LYP-D3/basepairs/DD-AA/HH-h-p+NN-hh.xyz
- B3LYP-D3/basepairs/DD-AA/HH-h-p+NO-p.xyz
- B3LYP-D3/basepairs/DD-AA/HH-h-p+OO-h.xyz
- B3LYP-D3/basepairs/DD-AA/HH-h-p+NO-h.xyz
- B3LYP-D3/basepairs/DD-AA/HH-hh+NN-pp.xyz
- B3LYP-D3/basepairs/DD-AA/HH-hh+NN-hp.xyz
- B3LYP-D3/basepairs/DD-AA/HH-hh+NN-hh.xyz
- B3LYP-D3/basepairs/DD-AA/HH-hh+NO-p.xyz
- B3LYP-D3/basepairs/DD-AA/HH-hh+NO-h.xyz
- B3LYP-D3/basepairs/DD-AA/HH-hh+OO-h.xyz
- B3LYP-D3/basepairs/DD-AA/HH-hh-p+NN-pp.xyz
- B3LYP-D3/basepairs/DD-AA/HH-hh-p+NN-hp.xyz
- B3LYP-D3/basepairs/DD-AA/HH-hh-p+NN-hh.xyz
- B3LYP-D3/basepairs/DD-AA/HH-hh-p+NO-p.xyz
- B3LYP-D3/basepairs/DD-AA/HH-hh-p+NO-h.xyz
- B3LYP-D3/basepairs/DD-AA/HH-hh-p+OO-h.xyz
- B3LYP-D3/basepairs/DD-AAA/
- B3LYP-D3/basepairs/DD-AAA/HH-p_1+NNN-hhh.xyz
- B3LYP-D3/basepairs/DD-AAA/HH-p_1+NNO-hh_1.xyz
- B3LYP-D3/basepairs/DD-AAA/HH-p_1+NNO-hh_2.xyz
- B3LYP-D3/basepairs/DD-AAA/HH-p_2+NNN-hhh.xyz
- B3LYP-D3/basepairs/DD-AAA/HH-p_2+NNO-hh_1.xyz
- B3LYP-D3/basepairs/DD-AAA/HH-p_2+NNO-hh_2.xyz
- B3LYP-D3/basepairs/DD-AAA/HH-h_1+NNN-hhh.xyz
- B3LYP-D3/basepairs/DD-AAA/HH-h_1+NNO-hh_1.xyz
- B3LYP-D3/basepairs/DD-AAA/HH-h_1+NNO-hh_2.xyz
- B3LYP-D3/basepairs/DD-AAA/HH-h_2+NNN-hhh.xyz
- B3LYP-D3/basepairs/DD-AAA/HH-h_2+NNO-hh_1.xyz
- B3LYP-D3/basepairs/DD-AAA/HH-h_2+NNO-hh_2.xyz
- B3LYP-D3/basepairs/DD-AAA/HH-pp+NNN-hhh.xyz
- B3LYP-D3/basepairs/DD-AAA/HH-pp+NNO-hh_1.xyz
- B3LYP-D3/basepairs/DD-AAA/HH-pp+NNO-hh_2.xyz
- B3LYP-D3/basepairs/DD-AAA/HH-hp+NNN-hhh.xyz
- B3LYP-D3/basepairs/DD-AAA/HH-hp+NNO-hh_1.xyz
- B3LYP-D3/basepairs/DD-AAA/HH-hp+NNO-hh_2.xyz
- B3LYP-D3/basepairs/DD-AAA/HH-h-p+NNN-hhh.xyz
- B3LYP-D3/basepairs/DD-AAA/HH-h-p+NNO-hh_1.xyz
- B3LYP-D3/basepairs/DD-AAA/HH-h-p+NNO-hh_2.xyz
- B3LYP-D3/basepairs/DD-AAA/HH-hh+NNN-hhh.xyz
- B3LYP-D3/basepairs/DD-AAA/HH-hh+NNO-hh_1.xyz
- B3LYP-D3/basepairs/DD-AAA/HH-hh+NNO-hh_2.xyz
- B3LYP-D3/basepairs/DD-AAA/HH-hh-p+NNN-hhh.xyz
- B3LYP-D3/basepairs/DD-AAA/HH-hh-p+NNO-hh_1.xyz
- B3LYP-D3/basepairs/DD-AAA/HH-hh-p+NNO-hh_2.xyz
- B3LYP-D3/basepairs/AA-DDD/
- B3LYP-D3/basepairs/AA-DDD/NN-pp+HHH-p.xyz
- B3LYP-D3/basepairs/AA-DDD/NN-pp+HHH-h.xyz
- B3LYP-D3/basepairs/AA-DDD/NN-pp+HHH-hp.xyz
- B3LYP-D3/basepairs/AA-DDD/NN-pp+HHH-h-p.xyz
- B3LYP-D3/basepairs/AA-DDD/NN-pp+HHH-hh.xyz
- B3LYP-D3/basepairs/AA-DDD/NN-hp+HHH-p.xyz
- B3LYP-D3/basepairs/AA-DDD/NN-hp+HHH-h.xyz
- B3LYP-D3/basepairs/AA-DDD/NN-hp+HHH-hp.xyz
- B3LYP-D3/basepairs/AA-DDD/NN-hp+HHH-h-p.xyz
- B3LYP-D3/basepairs/AA-DDD/NN-hp+HHH-hh.xyz
- B3LYP-D3/basepairs/AA-DDD/NN-hh+HHH-p.xyz
- B3LYP-D3/basepairs/AA-DDD/NN-hh+HHH-h.xyz
- B3LYP-D3/basepairs/AA-DDD/NN-hh+HHH-hp.xyz
- B3LYP-D3/basepairs/AA-DDD/NN-hh+HHH-h-p.xyz
- B3LYP-D3/basepairs/AA-DDD/NN-hh+HHH-hh.xyz
- B3LYP-D3/basepairs/AA-DDD/NO-p+HHH-p.xyz
- B3LYP-D3/basepairs/AA-DDD/NO-p+HHH-h.xyz
- B3LYP-D3/basepairs/AA-DDD/NO-p+HHH-hp.xyz
- B3LYP-D3/basepairs/AA-DDD/NO-p+HHH-h-p.xyz
- B3LYP-D3/basepairs/AA-DDD/NO-p+HHH-hh.xyz
- B3LYP-D3/basepairs/AA-DDD/NO-h+HHH-p.xyz
- B3LYP-D3/basepairs/AA-DDD/NO-h+HHH-h.xyz
- B3LYP-D3/basepairs/AA-DDD/NO-h+HHH-h-p.xyz
- B3LYP-D3/basepairs/AA-DDD/NO-h+HHH-hh.xyz
- B3LYP-D3/basepairs/AA-DDD/NO-h+HHH-hp.xyz
- B3LYP-D3/basepairs/AA-DDD/OO-h+HHH-p.xyz
- B3LYP-D3/basepairs/AA-DDD/OO-h+HHH-h-p.xyz
- B3LYP-D3/basepairs/AA-DDD/OO-h+HHH-hh.xyz
- B3LYP-D3/basepairs/AA-DDD/OO-h+HHH-h.xyz
- B3LYP-D3/basepairs/AA-DDD/OO-h+HHH-hp.xyz
- B3LYP-D3/basepairs/DDD-AAA/
- B3LYP-D3/basepairs/DDD-AAA/HHH-p+NNO-hh_1.xyz
- B3LYP-D3/basepairs/DDD-AAA/HHH-p+NNN-hhh.xyz
- B3LYP-D3/basepairs/DDD-AAA/HHH-p+NNO-hh_2.xyz
- B3LYP-D3/basepairs/DDD-AAA/HHH-h+NNN-hhh.xyz
- B3LYP-D3/basepairs/DDD-AAA/HHH-h+NNO-hh_1.xyz
- B3LYP-D3/basepairs/DDD-AAA/HHH-h+NNO-hh_2.xyz
- B3LYP-D3/basepairs/DDD-AAA/HHH-hp+NNN-hhh.xyz
- B3LYP-D3/basepairs/DDD-AAA/HHH-hp+NNO-hh_1.xyz
- B3LYP-D3/basepairs/DDD-AAA/HHH-hp+NNO-hh_2.xyz
- B3LYP-D3/basepairs/DDD-AAA/HHH-h-p+NNN-hhh.xyz
- B3LYP-D3/basepairs/DDD-AAA/HHH-h-p+NNO-hh_1.xyz
- B3LYP-D3/basepairs/DDD-AAA/HHH-h-p+NNO-hh_2.xyz
- B3LYP-D3/basepairs/DDD-AAA/HHH-hh+NNN-hhh.xyz
- B3LYP-D3/basepairs/DDD-AAA/HHH-hh+NNO-hh_1.xyz
- B3LYP-D3/basepairs/DDD-AAA/HHH-hh+NNO-hh_2.xyz
- B3LYP-D3/basepairs/DDA-DAA/
- B3LYP-D3/basepairs/DDA-DAA/HHN-hp+HNN-hp.xyz
- B3LYP-D3/basepairs/DDA-DAA/HHN-hp+HNN-hh.xyz
- B3LYP-D3/basepairs/DDA-DAA/HHN-hp+HNO-p.xyz
- B3LYP-D3/basepairs/DDA-DAA/HHN-hp+HNO-h.xyz
- B3LYP-D3/basepairs/DDA-DAA/HHN-hp+HNO-h-p.xyz
- B3LYP-D3/basepairs/DDA-DAA/HHN-hp+HNO-hh.xyz
- B3LYP-D3/basepairs/DDA-DAA/HHN-hp+HNO-hp.xyz
- B3LYP-D3/basepairs/DDA-DAA/HHN-hh+HNN-hp.xyz
- B3LYP-D3/basepairs/DDA-DAA/HHN-hh+HNN-hh.xyz
- B3LYP-D3/basepairs/DDA-DAA/HHN-hh+HNO-p.xyz
- B3LYP-D3/basepairs/DDA-DAA/HHN-hh+HNO-h.xyz
- B3LYP-D3/basepairs/DDA-DAA/HHN-hh+HNO-hp.xyz
- B3LYP-D3/basepairs/DDA-DAA/HHN-hh+HNO-h-p.xyz
- B3LYP-D3/basepairs/DDA-DAA/HHN-hh+HNO-hh.xyz
- B3LYP-D3/basepairs/DDA-DAA/HHO-p+HNN-hh.xyz
- B3LYP-D3/basepairs/DDA-DAA/HHO-p+HNO-h.xyz
- B3LYP-D3/basepairs/DDA-DAA/HHO-p+HNO-h-p.xyz
- B3LYP-D3/basepairs/DDA-DAA/HHO-p+HNO-hh.xyz
- B3LYP-D3/basepairs/DDA-DAA/HHO-p+HNN-hp.xyz
- B3LYP-D3/basepairs/DDA-DAA/HHO-p+HNO-p.xyz
- B3LYP-D3/basepairs/DDA-DAA/HHO-p+HNO-hp.xyz
- B3LYP-D3/basepairs/DDA-DAA/HHO-h+HNN-hp.xyz
- B3LYP-D3/basepairs/DDA-DAA/HHO-h+HNN-hh.xyz
- B3LYP-D3/basepairs/DDA-DAA/HHO-h+HNO-p.xyz
- B3LYP-D3/basepairs/DDA-DAA/HHO-h+HNO-h.xyz
- B3LYP-D3/basepairs/DDA-DAA/HHO-h+HNO-hp.xyz
- B3LYP-D3/basepairs/DDA-DAA/HHO-h+HNO-h-p.xyz
- B3LYP-D3/basepairs/DDA-DAA/HHO-h+HNO-hh.xyz
- B3LYP-D3/basepairs/DDA-DAA/HHO-hp+HNN-hh.xyz
- B3LYP-D3/basepairs/DDA-DAA/HHO-hp+HNO-p.xyz
- B3LYP-D3/basepairs/DDA-DAA/HHO-hp+HNO-h.xyz
- B3LYP-D3/basepairs/DDA-DAA/HHO-hp+HNO-hp.xyz
- B3LYP-D3/basepairs/DDA-DAA/HHO-hp+HNO-h-p.xyz
- B3LYP-D3/basepairs/DDA-DAA/HHO-hp+HNO-hh.xyz
- B3LYP-D3/basepairs/DDA-DAA/HHO-hp+HNN-hp.xyz
- B3LYP-D3/basepairs/DDA-DAA/HHO-h-p_1+HNN-hp.xyz
- B3LYP-D3/basepairs/DDA-DAA/HHO-h-p_1+HNN-hh.xyz
- B3LYP-D3/basepairs/DDA-DAA/HHO-h-p_1+HNO-p.xyz
- B3LYP-D3/basepairs/DDA-DAA/HHO-h-p_1+HNO-h.xyz
- B3LYP-D3/basepairs/DDA-DAA/HHO-h-p_1+HNO-hp.xyz
- B3LYP-D3/basepairs/DDA-DAA/HHO-h-p_1+HNO-h-p.xyz
- B3LYP-D3/basepairs/DDA-DAA/HHO-h-p_1+HNO-hh.xyz
- B3LYP-D3/basepairs/DDA-DAA/HHO-h-p_2+HNN-hp.xyz
- B3LYP-D3/basepairs/DDA-DAA/HHO-h-p_2+HNN-hh.xyz
- B3LYP-D3/basepairs/DDA-DAA/HHO-h-p_2+HNO-p.xyz
- B3LYP-D3/basepairs/DDA-DAA/HHO-h-p_2+HNO-h.xyz
- B3LYP-D3/basepairs/DDA-DAA/HHO-h-p_2+HNO-hp.xyz
- B3LYP-D3/basepairs/DDA-DAA/HHO-h-p_2+HNO-h-p.xyz
- B3LYP-D3/basepairs/DDA-DAA/HHO-h-p_2+HNO-hh.xyz
- B3LYP-D3/basepairs/DDA-DAA/HHO-hh+HNN-hp.xyz
- B3LYP-D3/basepairs/DDA-DAA/HHO-hh+HNN-hh.xyz
- B3LYP-D3/basepairs/DDA-DAA/HHO-hh+HNO-p.xyz
- B3LYP-D3/basepairs/DDA-DAA/HHO-hh+HNO-h.xyz
- B3LYP-D3/basepairs/DDA-DAA/HHO-hh+HNO-hp.xyz
- B3LYP-D3/basepairs/DDA-DAA/HHO-hh+HNO-h-p.xyz
- B3LYP-D3/basepairs/DDA-DAA/HHO-hh+HNO-hh.xyz
- B3LYP-D3/basepairs/DAD-ADA/
- B3LYP-D3/basepairs/DAD-ADA/HNH-p+NHO-hp.xyz
- B3LYP-D3/basepairs/DAD-ADA/HNH-p+NHO-hh.xyz
- B3LYP-D3/basepairs/DAD-ADA/HNH-p+OHO-h_1.xyz
- B3LYP-D3/basepairs/DAD-ADA/HNH-p+OHO-h_2.xyz
- B3LYP-D3/basepairs/DAD-ADA/HNH-p+OHO-h-p.xyz
- B3LYP-D3/basepairs/DAD-ADA/HNH-p+OHO-p.xyz
- B3LYP-D3/basepairs/DAD-ADA/HNH-h+NHO-hp.xyz
- B3LYP-D3/basepairs/DAD-ADA/HNH-h+NHO-hh.xyz
- B3LYP-D3/basepairs/DAD-ADA/HNH-h+OHO-p.xyz
- B3LYP-D3/basepairs/DAD-ADA/HNH-h+OHO-h_1.xyz
- B3LYP-D3/basepairs/DAD-ADA/HNH-h+OHO-h_2.xyz
- B3LYP-D3/basepairs/DAD-ADA/HNH-h+OHO-h-p.xyz
- B3LYP-D3/basepairs/DAD-ADA/HNH-hp+NHO-hh.xyz
- B3LYP-D3/basepairs/DAD-ADA/HNH-hp+OHO-p.xyz
- B3LYP-D3/basepairs/DAD-ADA/HNH-hp+OHO-h_1.xyz
- B3LYP-D3/basepairs/DAD-ADA/HNH-hp+OHO-h_2.xyz
- B3LYP-D3/basepairs/DAD-ADA/HNH-hp+OHO-h-p.xyz
- B3LYP-D3/basepairs/DAD-ADA/HNH-hp+NHO-hp.xyz
- B3LYP-D3/basepairs/DAD-ADA/HNH-h-p+NHO-hp.xyz
- B3LYP-D3/basepairs/DAD-ADA/HNH-h-p+NHO-hh.xyz
- B3LYP-D3/basepairs/DAD-ADA/HNH-h-p+OHO-p.xyz
- B3LYP-D3/basepairs/DAD-ADA/HNH-h-p+OHO-h_1.xyz
- B3LYP-D3/basepairs/DAD-ADA/HNH-h-p+OHO-h_2.xyz
- B3LYP-D3/basepairs/DAD-ADA/HNH-h-p+OHO-h-p.xyz
- B3LYP-D3/basepairs/DAD-ADA/HNH-hh+NHO-hp.xyz
- B3LYP-D3/basepairs/DAD-ADA/HNH-hh+NHO-hh.xyz
- B3LYP-D3/basepairs/DAD-ADA/HNH-hh+OHO-p.xyz
- B3LYP-D3/basepairs/DAD-ADA/HNH-hh+OHO-h_1.xyz
- B3LYP-D3/basepairs/DAD-ADA/HNH-hh+OHO-h_2.xyz
- B3LYP-D3/basepairs/DAD-ADA/HNH-hh+OHO-h-p.xyz
- B3LYP-D3/basepairs/A-A/
- B3LYP-D3/basepairs/A-A/N-h+N-h.xyz
- B3LYP-D3/basepairs/A-A/N-hh+N-hh.xyz
- B3LYP-D3/basepairs/A-A/O-p+O-p.xyz
- B3LYP-D3/basepairs/A-A/O-h+O-h.xyz
[truncated: 2,474 more entries]
