# Supplementary material for: Computational Design of Photosensitive Polymer Templates To Drive Molecular Nanofabrication
Source: ACS Nano. 2024 Mar 28;18(14):9969–79. doi: 10.1021/acsnano.3c10575 (PMC11008366; doi:10.1021/acsnano.3c10575)
Supplement: Supplementary file 2 — nn3c10575_si_002.zip [file nn3c10575_si_002.zip › B3LYP-D3/endgroups/H-p.xyz]

10
E_abs = -131894.05433843512808043 kcal/mol
    C            0.030827999464     1.174111669769    -0.021462354087
    C           -1.133465682269     0.436249491716     0.085293929443
    N            1.080639592981     0.288323305783    -0.092685327971
    H           -2.138793664150     0.843806184173     0.160615455036
    C           -0.766077020643    -0.943071578965     0.077628145002
    C            0.610646412615    -1.002951315321    -0.033556520238
    H            1.288652615979    -1.851066307380    -0.075093275153
    H           -1.435342760471    -1.797438440161     0.145938261167
    H            2.053240933091     0.547830772293    -0.176117459414
    H            0.197061468568     2.247469538238    -0.052325488364
