# Supplementary material for: Computational Design of Photosensitive Polymer Templates To Drive Molecular Nanofabrication
Source: ACS Nano. 2024 Mar 28;18(14):9969–79. doi: 10.1021/acsnano.3c10575 (PMC11008366; doi:10.1021/acsnano.3c10575)
Supplement: Supplementary file 2 — nn3c10575_si_002.zip [file nn3c10575_si_002.zip › B3LYP-D3/endgroups/H-h_1.xyz]

12
E_abs = -166598.62296751221689941 kcal/mol
    N           -0.150366940999     1.329199937431     0.425327180414
    C           -1.273436366346     0.490713898304     0.230294689242
    C            1.129575723295     0.780329976283     0.174968532243
    N            0.150502564194    -1.329721988320    -0.423642181613
    H            1.986724590561     1.434677184701     0.326340327941
    C            1.273373165551    -0.490560579695    -0.230893047680
    H           -2.253569746674     0.923745792908     0.423989173828
    H           -0.258195081577     2.281500784112     0.726746457504
    C           -1.129638652414    -0.780121267113    -0.175552491226
    H            0.257965617459    -2.280202092421    -0.730885888229
    H            2.253486780705    -0.922864058507    -0.426560674083
    H           -1.986794749353    -1.433914655605    -0.328963709524
