# Supplementary material for: Computational Design of Photosensitive Polymer Templates To Drive Molecular Nanofabrication
Source: ACS Nano. 2024 Mar 28;18(14):9969–79. doi: 10.1021/acsnano.3c10575 (PMC11008366; doi:10.1021/acsnano.3c10575)
Supplement: Supplementary file 2 — nn3c10575_si_002.zip [file nn3c10575_si_002.zip › B3LYP-D3/endgroups/H-h_2.xyz]

14
E_abs = -180490.49209934113924447 kcal/mol
    C           -0.148437165392     0.938052618264    -0.032082305525
    C           -1.230539832359     0.036372197771    -0.030468319576
    C            1.158784610731     0.416221635485     0.020445845111
    H           -2.252422365120     0.424012968149    -0.074080970136
    H            0.382041284818     2.891303874211     0.229147376357
    C            1.371019286185    -0.961886047963     0.072288468569
    H           -1.268632693503     2.628795440987     0.193944313868
    H           -1.863370591329    -2.019140585410     0.020303980142
    C           -1.007034392275    -1.340009002976     0.019379530384
    H            2.394880106845    -1.342076586965     0.113556745113
    H            2.011031407443     1.101849837294     0.018632607505
    C            0.293126981216    -1.853410199176     0.071372277299
    N           -0.364855367629     2.314926214140    -0.147756738470
    H            0.463575632420    -2.930821928446     0.111521590033
