# Supplementary material for: Computational Design of Photosensitive Polymer Templates To Drive Molecular Nanofabrication
Source: ACS Nano. 2024 Mar 28;18(14):9969–79. doi: 10.1021/acsnano.3c10575 (PMC11008366; doi:10.1021/acsnano.3c10575)
Supplement: Supplementary file 2 — nn3c10575_si_002.zip [file nn3c10575_si_002.zip › B3LYP-D3/endgroups/H-hh.xyz]

18
E_abs = -263042.22765422277084545 kcal/mol
    C           -2.303135225521     1.039856734346     0.420978922788
    C           -2.533485156062    -0.315643923236     0.212982512499
    C           -0.156788763138    -0.671897768878    -0.186764676217
    C            0.078146152054     0.710240596993     0.025734060100
    C           -0.994720081829     1.544347978231     0.337823605763
    H            3.016765688631    -1.784949281117    -0.096054014826
    N            0.936401380134    -1.504134541084    -0.523977509788
    H           -0.805419708544     2.607753746167     0.510271544458
    C           -1.455657323791    -1.167658629075    -0.079063671375
    H           -1.628724232224    -2.236429005437    -0.234300709367
    H           -3.128774416100     1.715878458977     0.651378520085
    H           -3.543599554155    -0.725035873690     0.276495852828
    N            1.396842268086     1.204972755282    -0.107863450584
    H            1.551809901765     2.093300319335     0.356264745165
    H            3.432485583804     0.660301165458     0.278975520246
    C            2.446397596086     0.264404718343     0.044387996528
    C            2.224462392928    -1.041211313422    -0.155990258504
    H            0.772840901324    -2.489652748362    -0.347299279736
