# Supplementary material for: Computational Design of Photosensitive Polymer Templates To Drive Molecular Nanofabrication
Source: ACS Nano. 2024 Mar 28;18(14):9969–79. doi: 10.1021/acsnano.3c10575 (PMC11008366; doi:10.1021/acsnano.3c10575)
Supplement: Supplementary file 2 — nn3c10575_si_002.zip [file nn3c10575_si_002.zip › B3LYP-D3/endgroups/N-h.xyz]

11
E_abs = -155813.15139725220709041 kcal/mol
    N           -0.174767897213     1.383464691984    -0.091446508808
    C           -1.219990358446     0.545088777594    -0.047752285874
    C            1.046159857445     0.831610382902    -0.043246983027
    C            0.177258239516    -1.403241658619     0.092754338515
    H           -2.210499874304     1.011858352996    -0.088091155114
    C            1.277940181201    -0.544915098363     0.048331203824
    H            0.313868003528    -2.485051383648     0.164262462268
    H           -1.995507274785    -1.473406859827     0.075174916483
    C           -1.102320542886    -0.845842072365     0.043596806284
    H            1.889416004150     1.530220507852    -0.079940157395
    H            2.299123078653    -0.930419280347     0.083715377089
