# Supplementary material for: Computational Design of Photosensitive Polymer Templates To Drive Molecular Nanofabrication
Source: ACS Nano. 2024 Mar 28;18(14):9969–79. doi: 10.1021/acsnano.3c10575 (PMC11008366; doi:10.1021/acsnano.3c10575)
Supplement: Supplementary file 2 — nn3c10575_si_002.zip [file nn3c10575_si_002.zip › B3LYP-D3/endgroups/N-hh.xyz]

17
E_abs = -252237.02809598695770780 kcal/mol
    C           -1.652090731951     1.834659625503    -0.454566998741
    C           -2.424331137053     0.652214454825    -0.309963342919
    C           -0.394527986990    -0.628600263635     0.078031126188
    C            0.386504831779     0.565667499461    -0.067892339103
    C           -0.278614204108     1.793483312459    -0.336529183363
    N            1.749536968939     0.575118569393     0.040676609051
    C            0.301329812725    -1.837492468909     0.345923285940
    H            0.338245933383     2.687467734424    -0.443206265319
    H           -2.398341142791    -1.467680984613     0.063048482414
    H           -2.154377018793     2.782550995816    -0.660948358192
    C            2.348644059291    -0.573028360658     0.290206332420
    H            3.441211218963    -0.541379439479     0.373105571538
    H           -0.260687045826    -2.767949184951     0.463339433977
    C           -1.808777345323    -0.553984980769    -0.049240785839
    H            2.245010284987    -2.720141369517     0.657794054734
    C            1.673479300138    -1.812792710276     0.452644459275
    H           -3.511357179453     0.702555916266    -0.406446455330
