# Supplementary material for: Computational Design of Photosensitive Polymer Templates To Drive Molecular Nanofabrication
Source: ACS Nano. 2024 Mar 28;18(14):9969–79. doi: 10.1021/acsnano.3c10575 (PMC11008366; doi:10.1021/acsnano.3c10575)
Supplement: Supplementary file 2 — nn3c10575_si_002.zip [file nn3c10575_si_002.zip › B3LYP-D3/endgroups/O-p.xyz]

10
E_abs = -168252.09231546970570060 kcal/mol
    C           -0.598493031798     0.482157252272     0.105453975030
    C           -0.660570353592    -1.009307065204    -0.140036543004
    C            0.603225946352    -1.447152557867    -0.266184138872
    C            1.558455678543    -0.294354800100    -0.114709036624
    C            0.871630033431     0.839263729247     0.102841067706
    H            2.642055244552    -0.400903235024    -0.178140154760
    O           -1.534115380764     1.235932381168     0.270320582935
    H            1.245263103461     1.849749532957     0.255175260226
    H           -1.590378208939    -1.571709628830    -0.194369925725
    H            0.924914005062    -2.472737620528    -0.450361472756
