# Supplementary material for: Computational Design of Photosensitive Polymer Templates To Drive Molecular Nanofabrication
Source: ACS Nano. 2024 Mar 28;18(14):9969–79. doi: 10.1021/acsnano.3c10575 (PMC11008366; doi:10.1021/acsnano.3c10575)
Supplement: Supplementary file 2 — nn3c10575_si_002.zip [file nn3c10575_si_002.zip › B3LYP-D3/endgroups/O-h.xyz]

12
E_abs = -203019.56368021977561865 kcal/mol
    C           -0.113856744438     1.012754575991     0.324863967433
    C           -1.248770838316     0.109266581477     0.082586481192
    C            1.193107458306     0.385818789060     0.076297377781
    N            0.189338743190    -1.684115121976    -0.540249334164
    H            2.086021700957     0.991938068145     0.233853513652
    C            1.302974412408    -0.904592983122    -0.336303299216
    H           -2.253803167615     0.500441661383     0.245034498420
    O           -0.245015061742     2.179347331603     0.699021208046
    C           -1.069370446102    -1.173268385775    -0.330197016874
    H            0.296910843009    -2.640940646414    -0.847212204643
    H            2.261415282324    -1.390813689381    -0.526965670053
    H           -1.895751969426    -1.861616240439    -0.516267908949
