# Supplementary material for: Computational Design of Photosensitive Polymer Templates To Drive Molecular Nanofabrication
Source: ACS Nano. 2024 Mar 28;18(14):9969–79. doi: 10.1021/acsnano.3c10575 (PMC11008366; doi:10.1021/acsnano.3c10575)
Supplement: Supplementary file 2 — nn3c10575_si_002.zip [file nn3c10575_si_002.zip › B3LYP-D3/endgroups/HH-p_1.xyz]

12
E_abs = -166631.28368729485851412 kcal/mol
    C           -0.203793123902     1.578839475722    -0.007021038585
    N            0.787279462349     0.656528729924     0.232068433658
    C           -1.351798917954     0.880451619960    -0.334234745700
    C            0.302928105052    -0.620511182342     0.060554562662
    H           -1.700431665430    -1.343447716395    -0.504826622240
    N            1.182243163260    -1.714076727599     0.278489957295
    H            0.725684034392    -2.424826165330     0.851568959492
    H           -0.015871575809     2.645757167624     0.073326306878
    H            1.416022458047    -2.172457059811    -0.605192076647
    C           -1.032789050508    -0.510354930021    -0.294709249449
    H            1.736857750869     0.849004539265     0.521550569866
    H           -2.315001038423     1.322582844218    -0.578990351610
