# Supplementary material for: Computational Design of Photosensitive Polymer Templates To Drive Molecular Nanofabrication
Source: ACS Nano. 2024 Mar 28;18(14):9969–79. doi: 10.1021/acsnano.3c10575 (PMC11008366; doi:10.1021/acsnano.3c10575)
Supplement: Supplementary file 2 — nn3c10575_si_002.zip [file nn3c10575_si_002.zip › B3LYP-D3/endgroups/HH-p_2.xyz]

16
E_abs = -215208.14785265606481003 kcal/mol
    C           -1.699173023826     1.563290956466    -0.359903808305
    C           -2.318185114675     0.287315007961    -0.065084424669
    H           -2.234357277882     2.485584290567    -0.586994250610
    C           -0.047954329157     0.022018787667    -0.005146412709
    C           -0.332771498014     1.411482810853    -0.319450051595
    H           -3.391683214841     0.106582238840    -0.006338206433
    C           -1.329424694136    -0.645799059251     0.143872125672
    H            0.405073007825     2.183201264282    -0.542136612159
    H           -1.480658360447    -1.687305383746     0.430098145902
    C            1.204264329438    -0.554805773505     0.127478927964
    N            1.414714219626    -1.917161547331     0.111791802685
    N            2.361127591073     0.177952781801     0.287211366257
    H            2.103598126743    -2.263383267631     0.775428476340
    H            0.573783566996    -2.482100810969     0.071533697500
    H            2.245327428954     1.183175450287     0.226015192271
    H            3.173543384276    -0.168488074507    -0.217250164526
