# Supplementary material for: Computational Design of Photosensitive Polymer Templates To Drive Molecular Nanofabrication
Source: ACS Nano. 2024 Mar 28;18(14):9969–79. doi: 10.1021/acsnano.3c10575 (PMC11008366; doi:10.1021/acsnano.3c10575)
Supplement: Supplementary file 2 — nn3c10575_si_002.zip [file nn3c10575_si_002.zip › B3LYP-D3/endgroups/HH-h_1.xyz]

14
E_abs = -201346.29504666004045075 kcal/mol
    C            0.408308680039     0.817640336173     0.189405426399
    C           -0.936098756427     0.757175812485     0.206940871237
    C           -0.847775427274    -1.543907674450    -0.402249220963
    N           -1.662739649061    -0.466770540447     0.018042233558
    C            0.491284668505    -1.479301669013    -0.456021119081
    H           -1.537618585284     1.639422145855     0.428315913136
    H            1.871303740882     2.158262613534    -0.127792295210
    N            1.179290663104     1.924245558126     0.588114511526
    N            1.230756213587    -0.285384240946    -0.182567784946
    H            0.609116431203     2.744964214093     0.783909136106
    H            1.950892126569    -0.431849391532     0.531749586287
    H            1.087762248965    -2.349720616096    -0.730258693601
    H           -2.463144673067    -0.338428102576    -0.601812510106
    H           -1.372679255299    -2.462321024054    -0.669554080524
