# Supplementary material for: Computational Design of Photosensitive Polymer Templates To Drive Molecular Nanofabrication
Source: ACS Nano. 2024 Mar 28;18(14):9969–79. doi: 10.1021/acsnano.3c10575 (PMC11008366; doi:10.1021/acsnano.3c10575)
Supplement: Supplementary file 2 — nn3c10575_si_002.zip [file nn3c10575_si_002.zip › B3LYP-D3/endgroups/HH-h_2.xyz]

18
E_abs = -249940.37924543225196447 kcal/mol
    H            1.936476109504    -1.976565330852    -0.484015354949
    N           -2.586707651723     0.017518780813     0.135830717381
    H            3.101546960511    -1.330043186910     0.519304641741
    C           -0.532146271365    -1.226335784338    -0.031392822750
    C            1.655325309493    -0.009536140512    -0.011386185169
    N            2.458049548985     1.118080481949     0.261550758188
    H            1.924993251922     1.952450677324     0.486512756537
    H            3.116967835018     1.316536040729    -0.494339229438
    C            0.287494803876    -0.004949215026    -0.031484390565
    N            2.463611407103    -1.139651778877    -0.256600184032
    H           -0.026486554907     2.195927732237    -0.176884724461
    C           -0.515771155902     1.226002007888    -0.070176964441
    C           -1.879940422862    -1.187115394852     0.032126455104
    H           -0.057379919276    -2.208991475057    -0.045613405707
    H           -2.464301288230     2.117000231898    -0.072992657574
    C           -1.864657991267     1.207218982170    -0.019850472844
    H           -2.490124084608    -2.091382695069     0.050026622135
    H           -3.553512546135     0.018453979770    -0.164404585355
