# Supplementary material for: Computational Design of Photosensitive Polymer Templates To Drive Molecular Nanofabrication
Source: ACS Nano. 2024 Mar 28;18(14):9969–79. doi: 10.1021/acsnano.3c10575 (PMC11008366; doi:10.1021/acsnano.3c10575)
Supplement: Supplementary file 2 — nn3c10575_si_002.zip [file nn3c10575_si_002.zip › B3LYP-D3/endgroups/HH-pp.xyz]

14
E_abs = -214446.88010945171251572 kcal/mol
    C            1.668696007557     1.289657899159    -0.320401716837
    C           -1.800762677181     0.109356209421     0.208625268783
    H            2.602684955203     1.820370858302    -0.482276592583
    C            0.378032691909     1.764206275732    -0.207065157959
    C           -0.472951586571     0.622956412722     0.000507064108
    H            2.488276896744    -0.695608750341    -0.238509181726
    C           -1.690053372900    -1.261453219591     0.320416232085
    H           -2.452061512744    -2.018780048508     0.482111590648
    N           -0.346926218198    -1.638504647558     0.191809898889
    C            0.371653244905    -0.489464847484    -0.000402842985
    H            0.002041309387    -2.583891440814     0.235776636175
    H           -2.732254309044     0.666958560400     0.270771686789
    N            1.671270897711    -0.105640627112    -0.193248130205
    H            0.091046495978     2.811239160869    -0.267880595567
