# Supplementary material for: Computational Design of Photosensitive Polymer Templates To Drive Molecular Nanofabrication
Source: ACS Nano. 2024 Mar 28;18(14):9969–79. doi: 10.1021/acsnano.3c10575 (PMC11008366; doi:10.1021/acsnano.3c10575)
Supplement: Supplementary file 2 — nn3c10575_si_002.zip [file nn3c10575_si_002.zip › B3LYP-D3/endgroups/HH-hp.xyz]

16
E_abs = -249175.52846078156838394 kcal/mol
    C            1.899759051711     1.022562178740    -0.372633691692
    C           -1.940673835899    -0.369764249868     0.285627353955
    H           -0.888146253815     2.331285143976     0.515363092426
    C            0.938864971616     1.962334192455    -0.318750602450
    C           -0.706881487246     0.321230251241     0.100079337368
    H            1.193861246444     3.008333217309    -0.500662034598
    C           -1.641368304442    -1.719983724432     0.357703429484
    H           -2.280288040092    -2.581817261472     0.521510626130
    N           -0.274425212282    -1.862041058432     0.202894367592
    C            0.297070930378    -0.622244015962     0.059785697589
    H            0.222644971789    -2.738112426606     0.126147544389
    N           -0.441713633986     1.697856132351    -0.147063519447
    N            1.667129326809    -0.389666134470    -0.219444021034
    H            2.272154511727    -0.765251769129     0.517988107439
    H            2.929168189864     1.296166446457    -0.607507627658
    H           -2.931493211146     0.070538000611     0.369138360149
