# Supplementary material for: Computational Design of Photosensitive Polymer Templates To Drive Molecular Nanofabrication
Source: ACS Nano. 2024 Mar 28;18(14):9969–79. doi: 10.1021/acsnano.3c10575 (PMC11008366; doi:10.1021/acsnano.3c10575)
Supplement: Supplementary file 2 — nn3c10575_si_002.zip [file nn3c10575_si_002.zip › B3LYP-D3/endgroups/HH-h-p.xyz]

18
E_abs = -263039.43615950211736806 kcal/mol
    C            1.067269066166    -1.454338936273     0.016098152700
    C           -0.303988545770    -1.360733706887    -0.016084796228
    C           -0.066676651879     1.119570587728    -0.002341663990
    C           -0.929268953749    -0.086066445304    -0.006752416629
    C            1.295482319011     0.958792420073     0.033117047541
    H           -3.136560916547    -0.275802969773    -0.050432267296
    H           -3.120626555221     2.414163221613    -0.068504309031
    N            1.845820449469    -2.640487066093     0.057676493427
    N            1.827854261743    -0.298738888458     0.051873021300
    H           -0.603041739376     3.304393996592    -0.029265301250
    C           -2.228090385354     1.786248619928    -0.046743285257
    H            2.010239275065     1.782391666992     0.053208305992
    H           -0.895333589950    -2.278060928643    -0.062453696710
    C           -2.247241594499     0.352531597737    -0.034456724241
    C           -0.921810556273     2.263637231399    -0.028739536661
    H            2.826536879089    -0.424358362776     0.169520027454
    H            1.275162808958    -3.428833690834     0.359193354361
    H            2.208369464115    -2.877434526226    -0.870550485912
