# Supplementary material for: Computational Design of Photosensitive Polymer Templates To Drive Molecular Nanofabrication
Source: ACS Nano. 2024 Mar 28;18(14):9969–79. doi: 10.1021/acsnano.3c10575 (PMC11008366; doi:10.1021/acsnano.3c10575)
Supplement: Supplementary file 2 — nn3c10575_si_002.zip [file nn3c10575_si_002.zip › B3LYP-D3/endgroups/HH-hh.xyz]

18
E_abs = -283890.28309974581640664 kcal/mol
    N           -1.811134417028     0.422117414256     0.247041732292
    C           -2.274060016765    -0.917195762845     0.367854298494
    H           -0.482092078501     2.435714189330    -0.775105589340
    C            1.455184058466     1.977189257143    -0.347625940171
    C           -0.419168208402     0.525918786482    -0.056957451010
    H            1.844418851113     2.993515737581    -0.427878944837
    C           -1.453581419242    -1.976015815557     0.360290431893
    H           -1.828947631638    -2.982181908741     0.553450771079
    N           -0.041896435036    -1.861295958014     0.230861563186
    C            0.404119905146    -0.536689377291    -0.064833586706
    H            0.332548338777    -2.542443701231    -0.435794576635
    N            0.056576778210     1.871825855675    -0.111468178314
    N            1.825981969533    -0.411543396783    -0.127391837189
    H           -2.381893908008     0.960985444117    -0.410707821973
    H            3.356124173696     1.042352716182    -0.441470632737
    C            2.275560718203     0.918209297541    -0.355378894935
    H            2.232502179686    -1.067866796268    -0.800105622258
    H           -3.340704227086    -1.031097242173     0.567069950908
