# Supplementary material for: Computational Design of Photosensitive Polymer Templates To Drive Molecular Nanofabrication
Source: ACS Nano. 2024 Mar 28;18(14):9969–79. doi: 10.1021/acsnano.3c10575 (PMC11008366; doi:10.1021/acsnano.3c10575)
Supplement: Supplementary file 2 — nn3c10575_si_002.zip [file nn3c10575_si_002.zip › B3LYP-D3/endgroups/HH-hh-p.xyz]

20
E_abs = -310866.75253845547757688 kcal/mol
    H            2.798532670167     1.290300540758    -0.027675612072
    H            1.704099728275    -3.298317141181     0.029785824379
    H           -0.850891539197     3.379532110407    -0.033016990624
    C            1.036041966093     2.424348064032    -0.031807676332
    C           -0.328186383933     2.421368346103    -0.025192396326
    N            1.789435347094     1.229390584789    -0.022461884474
    C           -1.033907695418     1.167693184300    -0.008148007041
    C            1.159912628035     0.011918679435    -0.005879622099
    C           -0.211212251274    -0.002173487084     0.000873888182
    N            1.814454135099    -1.192350311244     0.004497423568
    C           -1.009559059323    -1.188697328020     0.017924983422
    C            1.085926299321    -2.402531976239     0.022029865083
    C           -0.278089179989    -2.427593707353     0.028830530147
    H           -0.780875450114    -3.396282555512     0.042762897799
    H            1.635581771803     3.332663431335    -0.044544910972
    C           -2.356113997700     0.691887845848     0.003353035363
    H            2.824597461655    -1.232513172955    -0.000649438279
    C           -2.341317302459    -0.740175119335     0.019161222410
    H           -3.228726006251    -1.372986339795     0.030302564797
    H           -3.256409307258     1.306323180400     0.000860487619
