# Supplementary material for: Computational Design of Photosensitive Polymer Templates To Drive Molecular Nanofabrication
Source: ACS Nano. 2024 Mar 28;18(14):9969–79. doi: 10.1021/acsnano.3c10575 (PMC11008366; doi:10.1021/acsnano.3c10575)
Supplement: Supplementary file 2 — nn3c10575_si_002.zip [file nn3c10575_si_002.zip › B3LYP-D3/endgroups/NN-pp.xyz]

12
E_abs = -234583.91318561905166190 kcal/mol
    C            1.673416242163     1.153436087309    -0.170958429833
    N           -1.706634695843     0.090543436404     0.108173214705
    N            1.733037417888    -0.158668989340    -0.106389737360
    N            0.370317342575     1.668309967447    -0.111579177049
    C           -0.424822526195     0.559392163619    -0.000943369026
    H            0.110019134416     2.644161696484    -0.145004904358
    C           -1.560288514840    -1.302749162800     0.171119226028
    H            2.525185942712     1.824908813666    -0.262455337580
    N           -0.311842467060    -1.711915127305     0.109943291821
    C            0.412316227849    -0.542508274214     0.001137184615
    H           -2.435354961970    -1.942964354004     0.262326217671
    H           -2.577251301926     0.603131134049     0.138861025939
