# Supplementary material for: Computational Design of Photosensitive Polymer Templates To Drive Molecular Nanofabrication
Source: ACS Nano. 2024 Mar 28;18(14):9969–79. doi: 10.1021/acsnano.3c10575 (PMC11008366; doi:10.1021/acsnano.3c10575)
Supplement: Supplementary file 2 — nn3c10575_si_002.zip [file nn3c10575_si_002.zip › B3LYP-D3/endgroups/NN-hp.xyz]

14
E_abs = -248431.04726116844384641 kcal/mol
    C           -0.743391162180     0.008934591940     0.347224270577
    H           -2.647925882530     1.114112457037     0.741609579701
    C            0.448614357716     0.452308066173    -0.418743559550
    C           -0.974291219837     2.040143989574    -0.472562238557
    C           -1.654931982394     1.047567485354     0.302936596248
    H            0.398713077942    -2.999596901231     1.183128747513
    N            1.521942416068    -0.298002955293    -0.582873420261
    N            0.252542771352     1.710010547777    -0.901223888535
    N           -0.695436415250    -1.233283696129     0.892604192743
    H            2.365002471169    -2.158014961533    -0.130926785029
    C            1.483640659023    -1.526108883892    -0.003284523691
    C            0.412768084004    -2.012061819687     0.724975932444
    H           -1.390091043205     3.019432295266    -0.723993004002
    H           -1.483027086340    -1.587581753559     1.426809415175
