# Supplementary material for: Computational Design of Photosensitive Polymer Templates To Drive Molecular Nanofabrication
Source: ACS Nano. 2024 Mar 28;18(14):9969–79. doi: 10.1021/acsnano.3c10575 (PMC11008366; doi:10.1021/acsnano.3c10575)
Supplement: Supplementary file 2 — nn3c10575_si_002.zip [file nn3c10575_si_002.zip › B3LYP-D3/endgroups/NN-hh.xyz]

16
E_abs = -262299.31571147709883643 kcal/mol
    C           -0.763597983628     2.282760264626     0.003299578792
    C            0.651641418826     2.414189780531    -0.022997401555
    N           -1.412827433634     1.135106601193     0.020324110677
    C            1.416425036262     1.270675435724    -0.031584836374
    C           -0.670956436672    -0.009232117913     0.012141392423
    C            0.763984814150     0.010538751686    -0.013893648280
    N           -1.380849894418    -1.173628657205     0.030326116069
    C            1.451129393892    -1.231175192283    -0.020466001055
    C           -0.700021464689    -2.302871917357     0.023298879290
    C            0.718221500585    -2.395346268414    -0.001790095949
    H            2.508928557810     1.313211217543    -0.051612936709
    H           -1.383666803158     3.187117778632     0.010435883499
    H           -1.294866515400    -3.224039440309     0.038269024389
    H            1.200370978083    -3.374698450554    -0.005849961650
    H            2.544344731112    -1.243604031268    -0.040095441286
    H            1.106411015804     3.406470902159    -0.035837142732
