# Supplementary material for: Computational Design of Photosensitive Polymer Templates To Drive Molecular Nanofabrication
Source: ACS Nano. 2024 Mar 28;18(14):9969–79. doi: 10.1021/acsnano.3c10575 (PMC11008366; doi:10.1021/acsnano.3c10575)
Supplement: Supplementary file 2 — nn3c10575_si_002.zip [file nn3c10575_si_002.zip › B3LYP-D3/endgroups/NO-p.xyz]

9
E_abs = -178322.38765465950165979 kcal/mol
    C            0.125813245876    -1.473797198103    -0.228487719737
    N           -0.917307531550    -0.771456896993     0.037874125225
    C            1.409295152119    -0.690442191523    -0.322688734491
    C           -0.415750017661     0.597346211546     0.151168562021
    H            1.703499708330     1.478403288926    -0.060827337309
    O           -1.109882631064     1.549096783518     0.394601333569
    H            0.064326704864    -2.558010230277    -0.372151126666
    C            1.081360634113     0.586708510893    -0.088403412551
    H            2.388624223963    -1.115899910530    -0.540437683779
