# Supplementary material for: Computational Design of Photosensitive Polymer Templates To Drive Molecular Nanofabrication
Source: ACS Nano. 2024 Mar 28;18(14):9969–79. doi: 10.1021/acsnano.3c10575 (PMC11008366; doi:10.1021/acsnano.3c10575)
Supplement: Supplementary file 2 — nn3c10575_si_002.zip [file nn3c10575_si_002.zip › B3LYP-D3/endgroups/NO-h.xyz]

11
E_abs = -213087.09078646512161586 kcal/mol
    C           -0.581325624166    -0.823227941162     0.206587435619
    C            0.878319770336    -0.815284367789     0.413316306414
    N            0.974558222505     1.410079982064    -0.359820781302
    C            1.609870601272     0.285768518584     0.126577372828
    C           -0.387553789916     1.385701166906    -0.537289798064
    H           -0.815464635282     2.320711564841    -0.921953939879
    H            1.346354672429    -1.720404047494     0.799862121411
    O           -1.277787803389    -1.795615808307     0.441628538184
    N           -1.156840954313     0.382299278414    -0.291411258804
    H            1.499653377134     2.246166400736    -0.583178693078
    H            2.691401127556     0.354888911074     0.253946028457
