# Supplementary material for: Computational Design of Photosensitive Polymer Templates To Drive Molecular Nanofabrication
Source: ACS Nano. 2024 Mar 28;18(14):9969–79. doi: 10.1021/acsnano.3c10575 (PMC11008366; doi:10.1021/acsnano.3c10575)
Supplement: Supplementary file 2 — nn3c10575_si_002.zip [file nn3c10575_si_002.zip › B3LYP-D3/endgroups/OO-h.xyz]

14
E_abs = -274090.94478268273868995 kcal/mol
    C            2.580977473790    -0.044682283819    -0.157555934292
    C            1.894323859559     1.164762642657    -0.315299026085
    O           -2.216696163813     1.107881453269    -0.058364843257
    C            0.501412693131     1.196837275738    -0.231952753318
    N           -1.658202863300     0.028697107962     0.101129985038
    C            0.484362978232    -1.213902583304     0.172134795488
    O           -2.230104585103    -1.030954309649     0.329374262256
    C           -0.179266881522     0.003122357059     0.011089540417
    H           -0.065125323130     2.119258915958    -0.349978675993
    H            3.670891367665    -0.063545069438    -0.224233281458
    H           -0.095032604578    -2.116451992403     0.360226840934
    C            1.877348172234    -1.229997469440     0.085225002627
    H            2.414887247504    -2.172313805472     0.207719879749
    H            2.445114215324     2.088215216162    -0.504341926319
