# Supplementary material for: Computational Design of Photosensitive Polymer Templates To Drive Molecular Nanofabrication
Source: ACS Nano. 2024 Mar 28;18(14):9969–79. doi: 10.1021/acsnano.3c10575 (PMC11008366; doi:10.1021/acsnano.3c10575)
Supplement: Supplementary file 2 — nn3c10575_si_002.zip [file nn3c10575_si_002.zip › B3LYP-D3/endgroups/HHH-p.xyz]

14
E_abs = -201368.20885721213164919 kcal/mol
    C            0.046088727174     1.131705735643     0.018211119832
    C            0.039610659728    -1.132044088825    -0.020950093617
    H           -2.150039109478    -1.365237066564     0.022620829767
    N            0.665934602753    -2.404698311297    -0.027125714985
    H            0.124059418712    -3.064442966927     0.530798922677
    H           -2.141059039807     1.375547514374     0.101799846221
    C           -1.279760558272    -0.711936378288     0.019177461105
    C           -1.275356944432     0.717872975405     0.054802492787
    N            0.676765544589     2.401807282952    -0.012088621288
    H            0.774564077728     2.785504725323     0.931464947871
    N            0.827762223117    -0.001889604951    -0.024041531543
    H            0.100596773719     3.065922645208    -0.528917535601
    H            1.839034826367    -0.004510608129    -0.053951479952
    H            0.698617087516    -2.793017781243    -0.973170492441
