# Supplementary material for: Computational Design of Photosensitive Polymer Templates To Drive Molecular Nanofabrication
Source: ACS Nano. 2024 Mar 28;18(14):9969–79. doi: 10.1021/acsnano.3c10575 (PMC11008366; doi:10.1021/acsnano.3c10575)
Supplement: Supplementary file 2 — nn3c10575_si_002.zip [file nn3c10575_si_002.zip › B3LYP-D3/endgroups/HHH-h.xyz]

16
E_abs = -236083.88016201609090229 kcal/mol
    C            0.264235742051     1.193158928301    -0.102708503812
    C           -1.062807953857     1.206224542866     0.115233013513
    C           -1.059768613587    -1.175633052820     0.248717979144
    N           -1.826493987467     0.024653851381     0.356613062900
    C            0.259644506047    -1.198152039680    -0.027318375793
    H            1.928950070278    -2.297203477184     0.311893571634
    H            0.576858409413     3.191943601027    -0.058819677685
    N            1.105796381981     2.324018711232    -0.124379167798
    N            1.011720847956    -0.009100247764    -0.271006864672
    H            0.541705003798    -3.182026245940     0.206656543338
    H            1.659611651818     2.341527518520    -0.984780200982
    N            1.029023517906    -2.370215851036    -0.169355939885
    H           -1.611430718024     2.148300310935     0.164846118726
    H            1.846537971991     0.031333779805     0.327802743753
    H           -2.637748566608    -0.008261300455    -0.266030735757
    H           -1.610272689842    -2.104637670861     0.404953266715
