# Supplementary material for: Computational Design of Photosensitive Polymer Templates To Drive Molecular Nanofabrication
Source: ACS Nano. 2024 Mar 28;18(14):9969–79. doi: 10.1021/acsnano.3c10575 (PMC11008366; doi:10.1021/acsnano.3c10575)
Supplement: Supplementary file 2 — nn3c10575_si_002.zip [file nn3c10575_si_002.zip › B3LYP-D3/endgroups/HHH-hp.xyz]

18
E_abs = -283912.30875758656459420 kcal/mol
    C           -0.983500073643     0.291973833559     0.423730092507
    H            0.430520048289     2.435725421675    -1.484893979238
    C            0.119157197252     0.718932287212    -0.280694478916
    C           -1.443002611544     2.320443059790    -0.463357943601
    C           -1.982475271533     1.306999880394     0.310371881302
    H            0.099324309355    -2.808295412908     1.074911773235
    N            1.311407844466    -0.010176188629    -0.517331387129
    N           -0.164220693517     1.945695102766    -0.831836916301
    N           -1.039153543235    -1.004203427477     0.994646112639
    N            2.261793015569    -2.173893400392    -0.395871220793
    C            1.204858203468    -1.338860503690     0.027635757264
    C            0.148017984072    -1.765085143753     0.752895112301
    H            2.353442864812    -2.999844510385     0.193490577959
    H           -1.285940899177    -0.988273796986     1.985599220637
    H            3.155569834194    -1.681553469224    -0.401264565073
    H           -1.856265450519     3.276614999294    -0.769186873871
    H           -2.977053103729     1.297743160969     0.750091176667
    H            2.122897089616     0.462817800039    -0.097687489353
