# Supplementary material for: Computational Design of Photosensitive Polymer Templates To Drive Molecular Nanofabrication
Source: ACS Nano. 2024 Mar 28;18(14):9969–79. doi: 10.1021/acsnano.3c10575 (PMC11008366; doi:10.1021/acsnano.3c10575)
Supplement: Supplementary file 2 — nn3c10575_si_002.zip [file nn3c10575_si_002.zip › B3LYP-D3/endgroups/HHH-h-p.xyz]

20
E_abs = -297781.98936149074570005 kcal/mol
    C            0.984149889642     1.585005866795     0.032656875421
    C           -0.379921887223     1.622837846342    -0.053383725303
    C           -0.386285440953    -0.870182133006    -0.018637536360
    C           -1.118546672405     0.402203010999    -0.056052072873
    C            0.992080598966    -0.852802375523     0.072836836428
    H           -3.292960701401     0.809792827024    -0.203015221582
    H           -3.545836387948    -1.870448702379    -0.222648109825
    N            1.881101215971     2.681941997047     0.115927855140
    N            1.636228930665     0.355200863877     0.101870687506
    H           -1.141213153887    -3.000229834575    -0.074764230082
    C           -2.599289913730    -1.330988326079    -0.160930295419
    N            1.804537672520    -1.976366861194     0.213304118583
    H           -0.883304336491     2.588155324924    -0.137809730341
    C           -2.473486486351     0.094448509004    -0.145382921819
    C           -1.344532361026    -1.929956219220    -0.091128570193
    H            2.610898865869     0.384808433763     0.381181342430
    H            1.377572816027     3.532406684873     0.363282279472
    H            2.336255032361     2.858383015960    -0.784783009438
    H            1.286358558001    -2.839562301627     0.076228555665
    H            2.628934905323    -1.968099429125    -0.386440278966
