# Supplementary material for: Computational Design of Photosensitive Polymer Templates To Drive Molecular Nanofabrication
Source: ACS Nano. 2024 Mar 28;18(14):9969–79. doi: 10.1021/acsnano.3c10575 (PMC11008366; doi:10.1021/acsnano.3c10575)
Supplement: Supplementary file 2 — nn3c10575_si_002.zip [file nn3c10575_si_002.zip › B3LYP-D3/endgroups/HHH-hh.xyz]

20
E_abs = -318628.26469441286408347 kcal/mol
    C           -0.707166652902    -0.573008711057     0.013513407518
    H            1.478678124998     3.423994309890    -0.583307100726
    C            0.592304236001    -0.234071899680     0.036721645384
    C           -1.275834316177     1.678767646093    -0.579659676038
    N           -1.723898469461     0.332341304362    -0.383367469723
    N            1.050498083104     1.054547559931    -0.370095498792
    N            1.596122369749    -1.050901575612     0.653983577508
    C            0.028011031781     2.010283606770    -0.622242303631
    N           -1.183384150536    -1.791797110240     0.591180528496
    H            0.272272357199     3.730025373200    -1.705209171379
    C            1.148857863204    -2.384420264590     0.885037075312
    N            0.488504486253     3.331035872080    -0.795120930592
    C           -0.145990764785    -2.729709780997     0.852486576004
    H            2.464900332425    -1.033598170329     0.115087167399
    H           -1.946683790271    -2.193185361807     0.044482852134
    H            1.916249014073    -3.098275891298     1.185217985086
    H           -0.469501850048    -3.734054828786     1.126922300977
    H           -2.049857978267     2.447409457413    -0.595239526356
    H            1.705594502439     1.001683697309    -1.159648514538
    H           -2.253073238628    -0.021106551543    -1.188180760948
