# Supplementary material for: Computational Design of Photosensitive Polymer Templates To Drive Molecular Nanofabrication
Source: ACS Nano. 2024 Mar 28;18(14):9969–79. doi: 10.1021/acsnano.3c10575 (PMC11008366; doi:10.1021/acsnano.3c10575)
Supplement: Supplementary file 2 — nn3c10575_si_002.zip [file nn3c10575_si_002.zip › B3LYP-D3/endgroups/HHN-hp.xyz]

17
E_abs = -273115.83003736692096157 kcal/mol
    C           -1.107548290998     0.248643554733     0.363012620189
    H           -3.023747003737     1.403787552447     0.699660758690
    C            0.067730362490     0.746950059429    -0.328302770022
    C           -1.323965322012     2.344961645507    -0.385868703269
    C           -2.013583852977     1.355038138912     0.299790695318
    H            1.999559973568     0.342824498414    -0.886934887435
    N            1.172455039539    -0.060891665895    -0.453801534343
    N           -0.037724439848     1.982747987014    -0.777905219711
    C           -1.072562260997    -1.043544081756     0.867093765163
    N            2.398958016659    -2.030178201852    -0.125916977015
    C            1.198472555389    -1.334353896563     0.023662970365
    C            0.077946002234    -1.838691607235     0.686318597502
    H           -1.689522588261     3.342673080468    -0.633895650583
    H            2.313544653269    -3.012419400765     0.119499126600
    H           -1.930795840827    -1.465705546376     1.396397978368
    H            2.816914139876    -1.944569680041    -1.051635674500
    H            0.109017479419    -2.864944691444     1.053874043215
