# Supplementary material for: Computational Design of Photosensitive Polymer Templates To Drive Molecular Nanofabrication
Source: ACS Nano. 2024 Mar 28;18(14):9969–79. doi: 10.1021/acsnano.3c10575 (PMC11008366; doi:10.1021/acsnano.3c10575)
Supplement: Supplementary file 2 — nn3c10575_si_002.zip [file nn3c10575_si_002.zip › B3LYP-D3/endgroups/HHN-hh.xyz]

19
E_abs = -307850.37833944852774650 kcal/mol
    C           -0.784316046312    -0.613146966713    -0.029029522116
    H            1.358398961861     3.323960836468    -1.363408699195
    C            0.598128651485    -0.293853456843     0.083195848262
    C           -1.217682857591     1.676700179193    -0.685011036743
    N           -1.670326916294     0.325765873654    -0.574797567142
    N            1.047180093914     0.966706012709    -0.353778463906
    N            1.507194369132    -1.112770176592     0.590127348094
    C            0.085819904767     1.982269393016    -0.563024710726
    C           -1.177987576233    -1.872981047079     0.413553405818
    H           -0.052112180102     3.981652753009    -0.803677555443
    C            1.104717720605    -2.337311578756     0.996129353720
    N            0.652897839195     3.269042692535    -0.622664057053
    C           -0.213888578722    -2.760502448892     0.924056279672
    H           -2.626687977853     0.227479194991    -0.247699023872
    H            1.890944349851     1.268485253371     0.129224923621
    H            1.886397994307    -2.986574520432     1.400365345623
    H           -0.500959245887    -3.755081144067     1.269212903434
    H           -1.965885456892     2.414790742700    -0.966505653759
    H           -2.232008011174    -2.159938278709     0.364292554375
