# Supplementary material for: Computational Design of Photosensitive Polymer Templates To Drive Molecular Nanofabrication
Source: ACS Nano. 2024 Mar 28;18(14):9969–79. doi: 10.1021/acsnano.3c10575 (PMC11008366; doi:10.1021/acsnano.3c10575)
Supplement: Supplementary file 2 — nn3c10575_si_002.zip [file nn3c10575_si_002.zip › B3LYP-D3/endgroups/HHO-p.xyz]

12
E_abs = -223922.03611354899573621 kcal/mol
    C            1.046310452044     0.421431874320    -0.095034126120
    N            2.065769737942     1.380073933206    -0.209586849854
    C            1.055345304780    -0.909074997468     0.178767178610
    N           -0.289146441477     0.812334231745    -0.209502406011
    C           -1.153919870143    -0.257750920044     0.047274157343
    H           -0.618286532093     1.768120806940    -0.228430349465
    N           -0.289353205974    -1.320007503695     0.253318120036
    H            2.970078573164     0.973516890488     0.024951619182
    H            2.131751979864     1.746200963495    -1.162888659235
    H            1.886664003789    -1.594827803483     0.298323344559
    O           -2.374789056468    -0.246302727294     0.080925458543
    H           -0.629762777974    -2.230169025280     0.527100113516
