# Supplementary material for: Computational Design of Photosensitive Polymer Templates To Drive Molecular Nanofabrication
Source: ACS Nano. 2024 Mar 28;18(14):9969–79. doi: 10.1021/acsnano.3c10575 (PMC11008366; doi:10.1021/acsnano.3c10575)
Supplement: Supplementary file 2 — nn3c10575_si_002.zip [file nn3c10575_si_002.zip › B3LYP-D3/endgroups/HHO-h.xyz]

14
E_abs = -237772.20809423931645695 kcal/mol
    C           -0.661523132198    -1.540164047921    -0.146578966593
    H            1.241983479229     2.747438458827    -0.228029731208
    C            0.623407574687    -1.110644227432     0.361048225875
    C           -1.317756199531     0.767845561881    -0.637069707135
    C           -1.575983164612    -0.628578393558    -0.611191858679
    N            0.258381086029     2.551563351815    -0.054590390437
    O            1.527980398080    -1.803237851271     0.814015206299
    C           -0.101016618856     1.214672364909    -0.158966074431
    H           -0.858381955274    -2.611535524296    -0.131102574777
    H           -2.540171709147    -0.983066562928    -0.986145425832
    H           -0.334767269648     3.174715657034    -0.594433657819
    N            0.801129364185     0.301533351282     0.308933795797
    H           -2.047179006523     1.476516825124    -1.027016417278
    H            1.679031260862     0.614293419099     0.715749107754
