# Supplementary material for: Computational Design of Photosensitive Polymer Templates To Drive Molecular Nanofabrication
Source: ACS Nano. 2024 Mar 28;18(14):9969–79. doi: 10.1021/acsnano.3c10575 (PMC11008366; doi:10.1021/acsnano.3c10575)
Supplement: Supplementary file 2 — nn3c10575_si_002.zip [file nn3c10575_si_002.zip › B3LYP-D3/endgroups/HHO-hp.xyz]

16
E_abs = -285597.52082289180402551 kcal/mol
    C           -1.059862351273     0.241712716305     0.334774926639
    H           -2.995938424515     1.344277209648     0.726555623070
    C            0.110506066392     0.705647355918    -0.277831468639
    C           -1.354335491665     2.405924903293    -0.269211832089
    C           -1.983764140536     1.344141303902     0.330206371009
    H            2.060487432654     0.261249775285    -0.894010173133
    N            1.213136063651    -0.078447116965    -0.449100728735
    N           -0.064697714443     2.007293548372    -0.641832195256
    C           -1.068993664463    -1.110271392715     0.787818573470
    O            2.285525585587    -2.080489115110    -0.203806231047
    C            1.262847440792    -1.429507673054    -0.019509085882
    C            0.035866688621    -1.901023114473     0.617928681814
    H           -1.694604550497     3.416675821506    -0.471876317765
    H            0.060152951629    -2.937668480282     0.953084154950
    H           -1.962564554722    -1.513562451981     1.271935858204
    H            0.617473724938     2.592253039781    -1.103300117816
