# Supplementary material for: Computational Design of Photosensitive Polymer Templates To Drive Molecular Nanofabrication
Source: ACS Nano. 2024 Mar 28;18(14):9969–79. doi: 10.1021/acsnano.3c10575 (PMC11008366; doi:10.1021/acsnano.3c10575)
Supplement: Supplementary file 2 — nn3c10575_si_002.zip [file nn3c10575_si_002.zip › B3LYP-D3/endgroups/HHO-h-p_1.xyz]

16
E_abs = -340489.67242605754590324 kcal/mol
    N            1.314574899648    -0.618781632672     1.785027540521
    C            2.391366583627    -0.841797166650     1.072063085843
    N            2.199993348722    -0.602598364066    -0.279761253508
    C            0.898906381777    -0.198038166304    -0.429948057560
    C            0.366801747146    -0.213723832478     0.863163338402
    N            0.304620171377     0.144854909388    -1.604135407573
    C           -0.957108885874     0.476706035815    -1.446018313467
    C           -1.015600067902     0.159040865445     1.046532019553
    N           -1.591668868340     0.495224242445    -0.230013181389
    O           -1.707671279322     0.217008253207     2.045670607341
    N           -1.723408922421     0.774430689048    -2.554979286480
    H            3.350439929492    -1.178845110979     1.460730796790
    H            2.874896865482    -0.703056737811    -1.027783354829
    H           -2.585280254606     0.704357476837    -0.179555368928
    H           -1.155826231002     0.924125238260    -3.384232621674
    H           -2.441992063360     1.482111762572    -2.432530231814
