# Supplementary material for: Computational Design of Photosensitive Polymer Templates To Drive Molecular Nanofabrication
Source: ACS Nano. 2024 Mar 28;18(14):9969–79. doi: 10.1021/acsnano.3c10575 (PMC11008366; doi:10.1021/acsnano.3c10575)
Supplement: Supplementary file 2 — nn3c10575_si_002.zip [file nn3c10575_si_002.zip › B3LYP-D3/endgroups/HHO-h-p_2.xyz]

18
E_abs = -320345.37022366680829939 kcal/mol
    C           -0.893926446115     0.424286185501     0.449148778327
    H            1.776546475704    -1.987383116384    -0.453068366975
    C            0.097908853528     0.828601631487    -0.461772132817
    C           -1.364270965517     2.526421352938    -0.235544376387
    N           -1.770799841364     1.468051082421     0.574410619187
    N            0.232437052505    -3.020833483065     1.209015696722
    C            1.174510295995    -0.061244464258    -0.821574432116
    C           -0.212682464225     2.158999276210    -0.887828720588
    C           -0.903243949419    -0.847302119211     1.092435244835
    H           -1.656718859043    -1.133471888996     1.825135511799
    N            1.080980519267    -1.311616093829    -0.150258784784
    C            0.116420244082    -1.704052197301     0.751510919107
    O            2.096865336112     0.135025401427    -1.605068640804
    H            0.358769323437     2.756099878898    -1.591989089414
    H           -1.939654552154     3.447156422341    -0.269421712669
    H            1.180322369673    -3.266307142416     1.494458269606
    H           -0.410812335984    -3.225237187124     1.969368866110
    H           -2.593755886530     1.466492679903     1.160228967284
