# Supplementary material for: Computational Design of Photosensitive Polymer Templates To Drive Molecular Nanofabrication
Source: ACS Nano. 2024 Mar 28;18(14):9969–79. doi: 10.1021/acsnano.3c10575 (PMC11008366; doi:10.1021/acsnano.3c10575)
Supplement: Supplementary file 2 — nn3c10575_si_002.zip [file nn3c10575_si_002.zip › B3LYP-D3/endgroups/HHO-hh.xyz]

18
E_abs = -320317.55346914277490373 kcal/mol
    C           -0.782512419538    -0.522992492140     0.132342983692
    H           -2.770834857564     0.257537783723    -0.170739085544
    C            0.563002168141    -0.221391459136     0.060302158327
    C           -1.305784732735     1.764027167708    -0.569707770799
    C           -1.703787856705     0.497516156155    -0.210292635233
    N            0.950008638024     1.028195572772    -0.322884895010
    N            1.571731342150    -1.165184985478     0.297792544194
    C            0.093379127952     2.115434230986    -0.653536114785
    N           -1.214318674219    -1.842564053583     0.490352180332
    H           -2.022388644936     2.544389538218    -0.822348034407
    C            1.111091047474    -2.412715252126     0.831806334341
    H            2.372157628299    -0.781282572202     0.800499493858
    C           -0.191843043987    -2.709506839598     0.926427794072
    O            0.589550057384     3.191312330207    -0.973954391687
    H            1.938916971667     1.231994250698    -0.443606068282
    H            1.889092082288    -3.133994567098     1.075898944123
    H           -0.517137520635    -3.688133909638     1.280464836361
    H           -2.021204051537    -1.837592635983     1.112798363481
