# Supplementary material for: Computational Design of Photosensitive Polymer Templates To Drive Molecular Nanofabrication
Source: ACS Nano. 2024 Mar 28;18(14):9969–79. doi: 10.1021/acsnano.3c10575 (PMC11008366; doi:10.1021/acsnano.3c10575)
Supplement: Supplementary file 2 — nn3c10575_si_002.zip [file nn3c10575_si_002.zip › B3LYP-D3/endgroups/HNH-p.xyz]

13
E_abs = -211445.04151480157905482 kcal/mol
    C            0.999351331182     0.449817165630    -0.164259261670
    N            2.012740957167     1.315273592938    -0.599374375581
    C            1.104055939903    -0.779080314752     0.447910063203
    N           -0.324301227683     0.782036747735    -0.386420284201
    C           -1.020916214281    -0.243785281489     0.069525617331
    H           -2.844633334918    -0.535658313597     0.890947726680
    N           -0.225147647416    -1.209657314258     0.599514329900
    H            2.828745733500     1.299097354673     0.008706536675
    H            1.657827374329     2.268217439853    -0.660961213946
    H            1.946804619139    -1.362534077217     0.801790711768
    N           -2.409564508457    -0.395153837710    -0.022180311893
    H           -0.526180813741    -2.136425476942     0.867860127650
    H           -2.803758602153     0.447536329420    -0.438259776077
