# Supplementary material for: Computational Design of Photosensitive Polymer Templates To Drive Molecular Nanofabrication
Source: ACS Nano. 2024 Mar 28;18(14):9969–79. doi: 10.1021/acsnano.3c10575 (PMC11008366; doi:10.1021/acsnano.3c10575)
Supplement: Supplementary file 2 — nn3c10575_si_002.zip [file nn3c10575_si_002.zip › B3LYP-D3/endgroups/HNH-h.xyz]

15
E_abs = -225305.94510604147253589 kcal/mol
    C            0.275890101330    -1.154505869586    -0.008932091877
    C           -1.121946417098    -1.200720355062     0.168446935566
    N            0.965550426767    -0.006833398680    -0.106294124007
    C           -1.802655793393     0.013356144220     0.233543774333
    C            0.286828727104     1.150436627722    -0.057600098581
    H           -1.624938850966     2.179044855735     0.154361633895
    N            1.043654909598     2.299076061288    -0.234470314290
    H            0.682539095094     3.141509376772     0.200029408557
    H            0.653094101610    -3.136409613725     0.332501121289
    H           -2.886629635109     0.021503887225     0.374103423903
    H            2.036255742013     2.152897795047    -0.075544671737
    C           -1.110656265232     1.217170257047     0.117360481402
    H            2.015850163268    -2.173218698767     0.015610106043
    N            1.021953020159    -2.316481104378    -0.137030129482
    H           -1.645211861444    -2.154993922531     0.245945790944
