# Supplementary material for: Computational Design of Photosensitive Polymer Templates To Drive Molecular Nanofabrication
Source: ACS Nano. 2024 Mar 28;18(14):9969–79. doi: 10.1021/acsnano.3c10575 (PMC11008366; doi:10.1021/acsnano.3c10575)
Supplement: Supplementary file 2 — nn3c10575_si_002.zip [file nn3c10575_si_002.zip › B3LYP-D3/endgroups/HNH-hp.xyz]

17
E_abs = -273132.98753318374106080 kcal/mol
    C           -1.069611207876     0.225517423389     0.362333172402
    H           -1.939069383881    -1.524522563020     1.333195826385
    C            0.124115880828     0.660127045903    -0.278405728437
    C           -1.337217705562     2.374551889651    -0.279537991103
    C           -1.982692393902     1.336704274100     0.348394165581
    H           -2.991683518600     1.363830483053     0.751937097195
    N            1.242336965070    -0.043604402633    -0.482390537557
    N           -0.064291733412     1.966595309284    -0.657261501355
    C           -1.068094677246    -1.101282532507     0.826772606018
    N            2.320057409270    -2.089806336503    -0.295113931389
    C            1.200780579271    -1.304734607437    -0.035609532014
    C            0.069432286213    -1.868666771294     0.622985264483
    H            0.106334324661    -2.908558925550     0.954627117661
    H           -1.678566139015     3.383870159249    -0.493286724016
    H            0.628007943279     2.523321030554    -1.138922768697
    H            2.508045528988    -2.820125321877     0.384419856449
    H            3.143932916957    -1.536602155250    -0.514019831407
