# Supplementary material for: Computational Design of Photosensitive Polymer Templates To Drive Molecular Nanofabrication
Source: ACS Nano. 2024 Mar 28;18(14):9969–79. doi: 10.1021/acsnano.3c10575 (PMC11008366; doi:10.1021/acsnano.3c10575)
Supplement: Supplementary file 2 — nn3c10575_si_002.zip [file nn3c10575_si_002.zip › B3LYP-D3/endgroups/HNH-h-p.xyz]

19
E_abs = -307865.52569024141865342 kcal/mol
    C            0.975728748885     1.569026228129     0.240463331456
    C           -0.383120983317     1.632060491237    -0.010497868645
    C           -0.321312092809    -0.835387814216    -0.089734719889
    C           -1.068642342376     0.396581465589    -0.184345551870
    C            1.087462852308    -0.751913564290     0.153298124038
    H            1.399951068845     3.554830335720     0.043568178514
    H            2.727574835172     2.552498487039     0.309585599295
    N            1.740641972385     2.711215065965     0.495430984089
    N            1.702756283069     0.402844901890     0.304666912252
    H            1.548928510840    -2.685010090523    -0.305499447754
    N           -2.441145186042    -1.340835114566    -0.478915059801
    N            1.842616019254    -1.908928592943     0.280005863756
    H           -0.905833336027     2.588607674338    -0.057353460437
    C           -2.394116583495     0.038012326851    -0.431832556754
    C           -1.212803263279    -1.896168097033    -0.274500640346
    H            2.841919718839    -1.728775153497     0.225600927800
    H           -1.073186502528    -2.972557280724    -0.255063181950
    H           -3.288353906552     0.637497679549    -0.567999656966
    H           -3.285994967383    -1.873927093069    -0.635803993782
