# Supplementary material for: Computational Design of Photosensitive Polymer Templates To Drive Molecular Nanofabrication
Source: ACS Nano. 2024 Mar 28;18(14):9969–79. doi: 10.1021/acsnano.3c10575 (PMC11008366; doi:10.1021/acsnano.3c10575)
Supplement: Supplementary file 2 — nn3c10575_si_002.zip [file nn3c10575_si_002.zip › B3LYP-D3/endgroups/HNH-hh.xyz]

19
E_abs = -307844.82825032894591481 kcal/mol
    C           -0.810145612230    -0.560557856425     0.202716705918
    H            1.504605552319     3.307490124850    -0.784965703290
    C            0.579908982028    -0.163613190119     0.047121797582
    C           -1.297957700501     1.715896037744    -0.539432218595
    N           -1.706611703628     0.428733952022    -0.107372427894
    N            1.003990153573     1.013732969627    -0.353497827391
    N            1.513752080558    -1.123758649869     0.355745859938
    C            0.031786085555     1.963934345377    -0.658568233920
    C           -1.130518421513    -1.838904723101     0.633205606143
    H           -0.017757397594     3.976740970920    -0.966647827396
    C            1.213831064660    -2.414186379764     0.790984027768
    H            2.477420989971    -0.831922011635     0.238918130643
    C           -0.086691887700    -2.777607229932     0.930134136004
    N            0.565007136096     3.163613853365    -1.150284292800
    H           -2.177276770552    -2.128558476020     0.746920530996
    H            2.066330010381    -3.059123177102     0.994201227447
    H           -0.334317688434    -3.783821926906     1.268284304759
    H           -2.088670876086     2.424037961670    -0.774504415854
    H           -2.693159874672     0.231344388852    -0.022046107840
