# Supplementary material for: Computational Design of Photosensitive Polymer Templates To Drive Molecular Nanofabrication
Source: ACS Nano. 2024 Mar 28;18(14):9969–79. doi: 10.1021/acsnano.3c10575 (PMC11008366; doi:10.1021/acsnano.3c10575)
Supplement: Supplementary file 2 — nn3c10575_si_002.zip [file nn3c10575_si_002.zip › B3LYP-D3/endgroups/HNN-hp.xyz]

16
E_abs = -283172.78600606049632944 kcal/mol
    C           -1.056939292125     0.254201673067     0.361402635461
    H            2.986179198937    -1.601839889946    -0.840458471606
    C            0.131330795805     0.721722427389    -0.388211814793
    C           -1.323309645604     2.280076433086    -0.452552150606
    C           -1.993642719360     1.281732424409     0.307163756433
    H            0.134825372755    -2.728796953071     1.228838744568
    N            1.216180912855    -0.021719706059    -0.549849015473
    N           -0.076559209176     1.969809683709    -0.869864852042
    N           -0.983712571902    -0.982270646412     0.895567997417
    N            2.399716016185    -1.987242935507    -0.103227880309
    C            1.216765568653    -1.249595368195     0.019753206937
    C            0.137869750712    -1.752488030986     0.749547256264
    H            2.265798903297    -2.987374578554    -0.227604150552
    H           -1.768265447830    -1.355614080737     1.421368126436
    H           -1.748684944484     3.253849283814    -0.708632779366
    H           -2.992569363051     1.327077334361     0.733837353220
