# Supplementary material for: Computational Design of Photosensitive Polymer Templates To Drive Molecular Nanofabrication
Source: ACS Nano. 2024 Mar 28;18(14):9969–79. doi: 10.1021/acsnano.3c10575 (PMC11008366; doi:10.1021/acsnano.3c10575)
Supplement: Supplementary file 2 — nn3c10575_si_002.zip [file nn3c10575_si_002.zip › B3LYP-D3/endgroups/HNN-hh.xyz]

18
E_abs = -297047.95824657675029853 kcal/mol
    C           -0.802006967454    -0.556040986129     0.192619674152
    H            1.515020950614     3.306323585034    -0.943819055037
    C            0.586701244121    -0.214325079026     0.066405872171
    C           -1.334821601370     1.683001707343    -0.533721700983
    C           -1.759778095830     0.449301403074    -0.122275251103
    N            0.998070196726     1.017219656622    -0.336043686742
    N            1.574932396043    -1.107890479401     0.352111162955
    C            0.078871313328     1.922609005360    -0.630170242104
    C           -1.139609908660    -1.859852994399     0.620349575953
    H           -0.071913570034     3.945553181092    -0.955817633428
    C            1.211754076629    -2.315293446104     0.750307419432
    H           -0.336639838988    -3.771760859696     1.235912074407
    C           -0.126988339391    -2.753722619184     0.903146019667
    N            0.525388675874     3.139944685777    -1.098812738097
    H           -2.043864319889     2.472309695601    -0.793123153018
    H           -2.826090265366     0.223434752004    -0.035078555095
    H           -2.192314647203    -2.140019245593     0.719708142107
    H            2.030057876778    -3.011190487116     0.972476773980
