# Supplementary material for: Computational Design of Photosensitive Polymer Templates To Drive Molecular Nanofabrication
Source: ACS Nano. 2024 Mar 28;18(14):9969–79. doi: 10.1021/acsnano.3c10575 (PMC11008366; doi:10.1021/acsnano.3c10575)
Supplement: Supplementary file 2 — nn3c10575_si_002.zip [file nn3c10575_si_002.zip › B3LYP-D3/endgroups/HNO-p.xyz]

11
E_abs = -213079.58982686653058284 kcal/mol
    C            0.995560631912     0.526568689476    -0.188826156985
    O            1.935275053312     1.238776311937    -0.464621930868
    C            1.108861769501    -0.863419600525     0.447073839206
    N           -0.368464484578     0.828083966612    -0.393926917663
    C           -1.015410892217    -0.217496842657     0.047698348117
    H           -2.819954747092    -1.154556201965     0.382178586713
    C           -0.140832862085    -1.315630996374     0.589437474618
    N           -2.354632972589    -0.329712421819     0.031419061975
    H           -2.907985455270     0.432419411589    -0.341800676339
    H            2.054520418860    -1.335418396164     0.708498010738
    H           -0.494930535361    -2.261756028632     1.000644411429
