# Supplementary material for: Computational Design of Photosensitive Polymer Templates To Drive Molecular Nanofabrication
Source: ACS Nano. 2024 Mar 28;18(14):9969–79. doi: 10.1021/acsnano.3c10575 (PMC11008366; doi:10.1021/acsnano.3c10575)
Supplement: Supplementary file 2 — nn3c10575_si_002.zip [file nn3c10575_si_002.zip › B3LYP-D3/endgroups/HNO-h.xyz]

13
E_abs = -247845.66929402689713870 kcal/mol
    C           -1.058459005036     0.155160887149     1.243382388661
    C           -1.660194406473     0.567554801050     0.093332961704
    N           -0.978863187316     0.529759966769    -1.077335045117
    C            0.374879631486     0.079751779601    -1.187626146977
    N            0.976535529566    -0.331488003628    -0.021070283701
    C            0.304965891756    -0.302546744643     1.115205186918
    O            0.899556205892     0.096561507975    -2.287123714555
    N            0.947010006235    -0.771569593732     2.225878288755
    H            1.944288721565    -0.928442689623     2.128106931524
    H            0.603741734279    -0.523002712633     3.144163600844
    H           -2.687741392431     0.935376120169     0.057984913256
    H           -1.584184163833     0.164386906939     2.196623474452
    H           -1.402725875725     0.832308851732    -1.947806780338
