# Supplementary material for: Computational Design of Photosensitive Polymer Templates To Drive Molecular Nanofabrication
Source: ACS Nano. 2024 Mar 28;18(14):9969–79. doi: 10.1021/acsnano.3c10575 (PMC11008366; doi:10.1021/acsnano.3c10575)
Supplement: Supplementary file 2 — nn3c10575_si_002.zip [file nn3c10575_si_002.zip › B3LYP-D3/endgroups/HNO-hp.xyz]

15
E_abs = -295654.22170898417278388 kcal/mol
    N           -0.983054749024     0.244882554240     0.327103184806
    H           -1.988013810978    -1.366141445848     1.248622957536
    C            0.194404205357     0.659038034655    -0.287625654671
    C           -1.296231868616     2.369846763017    -0.214168707109
    C           -1.897945948338     1.302579699085     0.369723149590
    H           -2.883134769109     1.192645378557     0.809343869520
    N            1.266750478820    -0.036393549016    -0.509364137589
    N           -0.022677479344     1.977368723394    -0.613984770350
    C           -1.054530635583    -1.066420486412     0.770089870090
    O            2.222098505122    -2.112541470300    -0.248206964162
    C            1.259474776807    -1.375805831598    -0.084258918012
    C            0.019808711934    -1.862623867340     0.579300669828
    H            0.010630783110    -2.900917909816     0.910563884497
    H           -1.668300250703     3.375187407370    -0.378245872662
    H            0.677520001451     2.538827772669    -1.078899408712
