# Supplementary material for: Computational Design of Photosensitive Polymer Templates To Drive Molecular Nanofabrication
Source: ACS Nano. 2024 Mar 28;18(14):9969–79. doi: 10.1021/acsnano.3c10575 (PMC11008366; doi:10.1021/acsnano.3c10575)
Supplement: Supplementary file 2 — nn3c10575_si_002.zip [file nn3c10575_si_002.zip › B3LYP-D3/endgroups/HNO-h-p.xyz]

17
E_abs = -309485.63444454965389474 kcal/mol
    C           -1.015913937651     0.359398069797     0.462610433990
    H           -1.663021402979    -1.266943178719     1.727099496791
    C            0.046814136114     0.797283237063    -0.446833838102
    C           -1.558071176301     2.443599723419    -0.281875270677
    C           -2.002026650248     1.440426290963     0.527802003705
    O            0.315847166110    -2.832214432088     1.277745309787
    C            1.163984679966    -0.116251815857    -0.683314001567
    C           -0.280481093674     2.048283993413    -0.892722527359
    C           -0.921883746708    -0.856305684981     1.038199109197
    H            0.284907034749     2.675287899086    -1.583471628674
    N            1.263949274259    -1.301410379582    -0.127363210518
    C            0.265237615555    -1.734073723071     0.737036226581
    N            2.153998190216     0.274523908051    -1.521722324262
    H           -2.914418448057     1.423162496710     1.120904506149
    H           -2.054963908882     3.396180794507    -0.462824242135
    H            2.146947528457     1.173205278896    -1.979535652111
    H            2.924893575367    -0.363685476826    -1.675828511247
