# Supplementary material for: Computational Design of Photosensitive Polymer Templates To Drive Molecular Nanofabrication
Source: ACS Nano. 2024 Mar 28;18(14):9969–79. doi: 10.1021/acsnano.3c10575 (PMC11008366; doi:10.1021/acsnano.3c10575)
Supplement: Supplementary file 2 — nn3c10575_si_002.zip [file nn3c10575_si_002.zip › B3LYP-D3/endgroups/HNO-hh.xyz]

17
E_abs = -309507.85944332502767551 kcal/mol
    C           -0.825587308160    -0.525976363933     0.226404125030
    H           -2.007675369412     2.566514173882    -0.644631798349
    C            0.562475780740    -0.157460249422     0.005263821574
    C           -1.329441195500     1.736500725083    -0.438318684887
    C           -1.777380890105     0.526245493407    -0.028109227229
    N            1.031538215069     0.994446834725    -0.388337622913
    N            1.490650236561    -1.163729531446     0.246231121832
    C            0.115915487305     2.025197351948    -0.637617624413
    C           -1.139298158620    -1.805832648773     0.648886729882
    H           -2.188232251166    -2.068943777168     0.811544885010
    C            1.179647124936    -2.417594954575     0.660401776538
    H           -2.842087134840     0.322355452465     0.116271829248
    C           -0.130840632021    -2.775271863986     0.872984759438
    O            0.486100435959     3.132576949034    -1.008428081173
    H           -0.373697243502    -3.783077171918     1.205561549994
    H            2.456958371609    -0.888617732903     0.086119587246
    H            2.018302283338    -3.098358557938     0.807393487472
