# Supplementary material for: Computational Design of Photosensitive Polymer Templates To Drive Molecular Nanofabrication
Source: ACS Nano. 2024 Mar 28;18(14):9969–79. doi: 10.1021/acsnano.3c10575 (PMC11008366; doi:10.1021/acsnano.3c10575)
Supplement: Supplementary file 2 — nn3c10575_si_002.zip [file nn3c10575_si_002.zip › B3LYP-D3/endgroups/NHO-hp.xyz]

15
E_abs = -295664.41561921561044077 kcal/mol
    N           -0.972704097574     0.284443797654     0.377465611786
    H           -1.892787944203    -1.275197822222     1.446532418699
    C            0.109930476594     0.753174699502    -0.349117261385
    C           -1.285111219171     2.358732443012    -0.268742075315
    C           -1.885935534600     1.342814407460     0.427298685529
    H            1.961476462349     0.248253349855    -1.084661228232
    N            1.168093927410    -0.096747300206    -0.551839453686
    N           -0.036571051015     1.990359043266    -0.754747825507
    C           -0.997393948459    -0.998043358219     0.888669451854
    O            2.215795701940    -2.112709466756    -0.291444905665
    C            1.239142220699    -1.413419104390    -0.073719072398
    C            0.049868818322    -1.830369274016     0.686226673400
    H            0.052045997405    -2.844777449220     1.080263903398
    H           -1.681489892634     3.354410663763    -0.454417046767
    H           -2.836261762768     1.250034528777     0.941981025499
