# Supplementary material for: Computational Design of Photosensitive Polymer Templates To Drive Molecular Nanofabrication
Source: ACS Nano. 2024 Mar 28;18(14):9969–79. doi: 10.1021/acsnano.3c10575 (PMC11008366; doi:10.1021/acsnano.3c10575)
Supplement: Supplementary file 2 — nn3c10575_si_002.zip [file nn3c10575_si_002.zip › B3LYP-D3/endgroups/NHO-hh.xyz]

17
E_abs = -309526.05123790756685512 kcal/mol
    C           -0.796210547331    -0.532011353209     0.298030543420
    H           -2.037234198464     2.560851572094    -0.577765457739
    C            0.574031656064    -0.281996621904     0.014794000339
    C           -1.341045824456     1.740865553309    -0.399373418342
    C           -1.741830251041     0.533342046844     0.071936433689
    N            0.932909976387     0.956135141839    -0.460852031789
    N            1.556719164013    -1.179983433679     0.179665405467
    C            0.066753423688     2.029828381766    -0.704754389368
    C           -1.122979634205    -1.808920345513     0.780268813691
    H            1.918488516904     1.113201582378    -0.658086082522
    C            1.202514825270    -2.382220931877     0.640674975133
    H           -2.796849715748     0.345408708088     0.290103427249
    C           -0.114720642130    -2.751364820247     0.956037728681
    O            0.490065937782     3.093676755962    -1.133642469875
    H           -2.164662906822    -2.046533843092     1.011039393094
    H           -0.331380448338    -3.753176058928     1.328263156611
    H            2.019006211748    -3.100355367381     0.768145596174
