# Supplementary material for: Computational Design of Photosensitive Polymer Templates To Drive Molecular Nanofabrication
Source: ACS Nano. 2024 Mar 28;18(14):9969–79. doi: 10.1021/acsnano.3c10575 (PMC11008366; doi:10.1021/acsnano.3c10575)
Supplement: Supplementary file 2 — nn3c10575_si_002.zip [file nn3c10575_si_002.zip › B3LYP-D3/endgroups/OHO-p.xyz]

10
E_abs = -225566.40902141951988310 kcal/mol
    C            1.019690124328     0.534282164578    -0.180994375230
    O            1.921064667484     1.301077542538    -0.434920730298
    C            1.109806222937    -0.898619259131     0.274517808516
    N           -0.348255326433     0.809497693395    -0.254056244184
    C           -1.121843424664    -0.296823154038     0.106464104537
    H            2.069340724218    -1.392025274975     0.421510917194
    C           -0.129628862315    -1.379642702378     0.440892089055
    O           -2.330703220196    -0.348992250894     0.135798738136
    H           -0.450747327226    -2.370027210184     0.759777989681
    H           -0.733032876037     1.703814617016    -0.534903303520
