# Supplementary material for: Computational Design of Photosensitive Polymer Templates To Drive Molecular Nanofabrication
Source: ACS Nano. 2024 Mar 28;18(14):9969–79. doi: 10.1021/acsnano.3c10575 (PMC11008366; doi:10.1021/acsnano.3c10575)
Supplement: Supplementary file 2 — nn3c10575_si_002.zip [file nn3c10575_si_002.zip › B3LYP-D3/endgroups/OHO-h_1.xyz]

12
E_abs = -260326.80823517009971918 kcal/mol
    C           -0.364720372964    -1.225608246499    -0.033690886264
    N            1.022357712041    -1.171792575333     0.121577186082
    N           -0.948092416989     0.028555464250    -0.109537324143
    C            1.734711043804     0.002247766647     0.194428706558
    C           -0.319217717295     1.292776864433    -0.043953903674
    H            1.692376554121     2.141104999773     0.177326136359
    O           -0.978603651023     2.313962256130    -0.122328965529
    O           -0.977730415918    -2.273336599992    -0.093893803462
    H            2.813374792368    -0.110600004672     0.316248685371
    H           -1.958713332474     0.034933487721    -0.223278723160
    C            1.131913083646     1.211151960755     0.119475575185
    H            1.480666567026    -2.073168171969     0.180928801478
