# Supplementary material for: Computational Design of Photosensitive Polymer Templates To Drive Molecular Nanofabrication
Source: ACS Nano. 2024 Mar 28;18(14):9969–79. doi: 10.1021/acsnano.3c10575 (PMC11008366; doi:10.1021/acsnano.3c10575)
Supplement: Supplementary file 2 — nn3c10575_si_002.zip [file nn3c10575_si_002.zip › B3LYP-D3/endgroups/OHO-h_2.xyz]

15
E_abs = -285002.58444318848748290 kcal/mol
    C            0.971426601186     0.878804554045     0.151369215140
    C            1.506370748528    -0.364055373018     0.089214625399
    N            0.736188090644    -1.498418407724    -0.067608704517
    C           -0.650566338261    -1.483684965046    -0.177127546786
    N           -1.178493401448    -0.202741594580    -0.110320057090
    C           -0.488668331901     1.013393553556     0.047133213443
    O           -1.316865757840    -2.491820758232    -0.315583049554
    C            1.769206142701     2.137474419499     0.319665523233
    O           -1.096509240602     2.071130652727     0.088536280693
    H            2.581764043509    -0.538311597118     0.160046150516
    H            1.158517703075    -2.417794579482    -0.111903391575
    H           -2.190579610042    -0.140904295837    -0.185398455312
    H            2.846546021820     1.927445031947     0.392945873171
    H            1.597308833412     2.821912946592    -0.526897798636
    H            1.450329534037     2.680929914464     1.223836206189
