# Supplementary material for: Computational Design of Photosensitive Polymer Templates To Drive Molecular Nanofabrication
Source: ACS Nano. 2024 Mar 28;18(14):9969–79. doi: 10.1021/acsnano.3c10575 (PMC11008366; doi:10.1021/acsnano.3c10575)
Supplement: Supplementary file 2 — nn3c10575_si_002.zip [file nn3c10575_si_002.zip › B3LYP-D3/endgroups/OHO-h-p.xyz]

16
E_abs = -321972.00657625294175128 kcal/mol
    C           -1.115167323969     1.562832899537    -0.065544114014
    C            0.368851799042     1.585150408283    -0.189581973508
    C            0.387427796049    -0.853486661864     0.053381510991
    C            1.070405300650     0.434088227863    -0.130841320126
    C           -1.069782780709    -0.942219684673     0.178245855232
    H           -2.719048467884     0.305224522923     0.189745419855
    C            2.507701733839     0.143644409635    -0.215931023783
    O           -1.786636086341     2.580130694680    -0.110346240187
    N           -1.705008498137     0.310107819286     0.106392490332
    C            1.334024699644    -1.832154968948     0.077423814012
    C            2.657002985996    -1.204320031999    -0.090795197757
    O           -1.713600723777    -1.965800747059     0.330026082027
    H            0.815330339625     2.571457217126    -0.324666703506
    H            1.142977397136    -2.897445563230     0.200602088968
    H            3.289474017725     0.888166657239    -0.353236759051
    H            3.599094838024    -1.751517584889    -0.109212165045
