# Supplementary material for: Computational Design of Photosensitive Polymer Templates To Drive Molecular Nanofabrication
Source: ACS Nano. 2024 Mar 28;18(14):9969–79. doi: 10.1021/acsnano.3c10575 (PMC11008366; doi:10.1021/acsnano.3c10575)
Supplement: Supplementary file 2 — nn3c10575_si_002.zip [file nn3c10575_si_002.zip › B3LYP-D3/endgroups/NNN-hhh.xyz]

21
E_abs = -368781.35277666427815948 kcal/mol
    C           -0.396144982316    -1.319509068493     0.429524345893
    H            0.081372250956     4.403831518505    -1.219780283593
    C            0.953155651676    -0.917490809115     0.086619736622
    C           -1.095504603679     0.936913681694    -0.067791856417
    C           -1.410396150836    -0.361701564790     0.342122543881
    N            1.265029867886     0.324323776968    -0.307402304863
    N            2.002736871943    -1.804647250365     0.148712322065
    C            0.286000405359     1.235153085442    -0.387873413285
    C           -0.617791331164    -2.669469956557     0.837761664527
    H            0.331527920543    -4.568758190026     1.194795066211
    C            1.742025097686    -3.031714257104     0.530085937807
    H           -2.442322912818    -0.626328242036     0.592646018958
    C            0.447456094586    -3.527333598420     0.889246112629
    N            0.671518918055     2.490401668115    -0.798047696771
    H            2.598151594506    -3.716518275431     0.570178975207
    H           -1.628957024679    -2.991791196703     1.100520691697
    C           -2.059687204377     1.982941931996    -0.187612974059
    H           -2.340878713253     4.053824766024    -0.705645902844
    C           -0.255417698037     3.412972119906    -0.890464251096
    C           -1.643946325584     3.220669654246    -0.598060073594
    H           -3.107062511684     1.777419938389     0.049479966085
