# Supplementary material for: Computational Design of Photosensitive Polymer Templates To Drive Molecular Nanofabrication
Source: ACS Nano. 2024 Mar 28;18(14):9969–79. doi: 10.1021/acsnano.3c10575 (PMC11008366; doi:10.1021/acsnano.3c10575)
Supplement: Supplementary file 2 — nn3c10575_si_002.zip [file nn3c10575_si_002.zip › B3LYP-D3/endgroups/NNO-hh_1.xyz]

16
E_abs = -319559.30795589268905191 kcal/mol
    N           -0.735123849106    -0.514898398756     0.243070151084
    H           -2.054841077817     2.504807207991    -0.482421790997
    C            0.633779798062    -0.189279767268    -0.022992058001
    C           -1.318429241749     1.713407223921    -0.340836701765
    C           -1.690965587117     0.487339735789     0.066652504087
    N            1.019017780122     0.984903092087    -0.416779410901
    N            1.576124632000    -1.182150635495     0.152377771373
    C            0.102522224127     2.026586419211    -0.609766874152
    C           -1.096638595679    -1.772181827019     0.658350907361
    H           -0.423441522130    -3.739927289254     1.154307300318
    C            1.200250646370    -2.366538017449     0.547971195025
    H           -2.720349550173     0.193951230900     0.281043776999
    C           -0.153881060554    -2.737857895185     0.825635058167
    O            0.452815571075     3.135963734835    -0.980189666449
    H            1.995508597454    -3.112256120384     0.668804271722
    H           -2.163266459329    -1.923969543979     0.835625595848
