# Supplementary material for: Computational Design of Photosensitive Polymer Templates To Drive Molecular Nanofabrication
Source: ACS Nano. 2024 Mar 28;18(14):9969–79. doi: 10.1021/acsnano.3c10575 (PMC11008366; doi:10.1021/acsnano.3c10575)
Supplement: Supplementary file 2 — nn3c10575_si_002.zip [file nn3c10575_si_002.zip › B3LYP-D3/endgroups/NNO-hh_2.xyz]

16
E_abs = -319563.41909048710753704 kcal/mol
    C           -0.793927096518    -0.492100949030     0.244080041024
    H           -2.012346530955     2.606511006075    -0.516199785882
    C            0.614268064923    -0.160568885975    -0.028570800896
    C           -1.333757547267     1.767112979245    -0.353701679999
    C           -1.767130808001     0.555583563257     0.057181120021
    N            1.037943134096     1.003667483704    -0.424329308165
    N            1.575326766712    -1.164521956403     0.147845187577
    C            0.105514695508     2.038701617800    -0.613780007683
    C           -1.107440053345    -1.757507858761     0.654805742701
    H           -2.125157111435    -2.082490290091     0.876621461192
    C            1.193658012963    -2.331468329017     0.538134906713
    H           -2.824075941600     0.349198339595     0.249948776237
    N           -0.110583137444    -2.685370573319     0.803626727918
    O            0.463827028876     3.147793456600    -0.986367578931
    H            1.930674072339    -3.129185119062     0.681421323990
    H           -0.325584681516    -3.627806502459     1.106894829096
