# Supplementary material for: Computational Design of Photosensitive Polymer Templates To Drive Molecular Nanofabrication
Source: ACS Nano. 2024 Mar 28;18(14):9969–79. doi: 10.1021/acsnano.3c10575 (PMC11008366; doi:10.1021/acsnano.3c10575)
Supplement: Supplementary file 2 — nn3c10575_si_002.zip [file nn3c10575_si_002.zip › B3LYP-D3/basepairs/D-A/H-p+N-h.xyz]

21
E_abs = -287714.69186334398531808314 kcal/mol, BE_rigid = -7.700585496790 kcal/mol, BE_relax = -7.48612765665014724314 kcal/mol
    C           -2.654053539934     1.088516016062     0.000003935613
    C           -3.980077813069     0.688371041208     0.000004786249
    N           -1.867398579831    -0.035731029111     0.000005320156
    H           -4.845584522757     1.347521510665    -0.000002697691
    C           -3.987273453541    -0.738156209915     0.000007197917
    C           -2.665432077784    -1.151768952374     0.000004963190
    H           -2.233391607233    -2.149390130918    -0.000013649971
    H           -4.859430893227    -1.388356129214     0.000010790069
    H           -0.842054572175    -0.039836826909     0.000020879517
    H           -2.211837525484     2.081707649939    -0.000007023839
    N            1.145491313493    -0.012531307890     0.000007879407
    C            1.810037429488     1.152832383059     0.000000918624
    C            1.873780536079    -1.139174321096     0.000000200077
    C            3.950491915915     0.065458738110    -0.000000994311
    H            1.193371796772     2.057801290621     0.000003289155
    C            3.271017295138    -1.154680854477     0.000000541254
    H            5.042518932108     0.095987563790     0.000004104282
    H            3.689819081805     2.224009527189    -0.000010460014
    C            3.204352946840     1.246129108407    -0.000001783238
    H            1.308458205867    -2.076710430201    -0.000001071452
    H            3.810105169301    -2.103704916157    -0.000004065407
