# Supplementary material for: Computational Design of Photosensitive Polymer Templates To Drive Molecular Nanofabrication
Source: ACS Nano. 2024 Mar 28;18(14):9969–79. doi: 10.1021/acsnano.3c10575 (PMC11008366; doi:10.1021/acsnano.3c10575)
Supplement: Supplementary file 2 — nn3c10575_si_002.zip [file nn3c10575_si_002.zip › B3LYP-D3/basepairs/D-A/H-p+N-hh.xyz]

27
E_abs = -384138.94881865712928387123 kcal/mol, BE_rigid = -8.105768395616 kcal/mol, BE_relax = -7.86638423504349564123 kcal/mol
    C           -3.292790648948     1.913699123613     0.000274905243
    C           -4.636474103137     1.577574431099    -0.000358469545
    N           -2.560453951353     0.753542267804     0.000719008850
    H           -5.469613529535     2.277072734596    -0.000796697841
    C           -4.711773298610     0.153081143944    -0.000346166414
    C           -3.410974106175    -0.322911698082     0.000302982406
    H           -3.029603706950    -1.341176269987     0.000534078333
    H           -5.613898833168    -0.455003917863    -0.000778391787
    H           -1.535958059008     0.701436128732     0.000512628387
    H           -2.803485056947     2.884546916538     0.000432685144
    C            1.291727858791    -2.864403388210     0.000310338214
    C            2.710608076187    -2.824277359888     0.000964864313
    C            2.644345210564    -0.394567210016    -0.002256418624
    C            1.211438203961    -0.436059361136    -0.002575322891
    C            0.556851429030    -1.697614002657    -0.002144713665
    N            0.448961664145     0.699984030305    -0.001238308055
    C            3.264519785330     0.882768276576    -0.001172050512
    H           -0.534123062530    -1.710439287398    -0.003056367340
    H            4.465644753115    -1.577862001006    -0.001341291220
    H            0.780827440855    -3.829566225450     0.002275473795
    C            1.069819745863     1.865231047376     0.001102628599
    H            0.430620316652     2.755272814091     0.003309714778
    H            4.355653336331     0.950739996225    -0.001312062995
    C            3.373308110706    -1.615132812623    -0.001369390538
    H            2.920444047566     3.013579068883     0.003900817230
    C            2.480536806350     2.014871244897     0.001400397385
    H            3.276018497359    -3.758525398024     0.003535546678
