# Supplementary material for: Computational Design of Photosensitive Polymer Templates To Drive Molecular Nanofabrication
Source: ACS Nano. 2024 Mar 28;18(14):9969–79. doi: 10.1021/acsnano.3c10575 (PMC11008366; doi:10.1021/acsnano.3c10575)
Supplement: Supplementary file 2 — nn3c10575_si_002.zip [file nn3c10575_si_002.zip › B3LYP-D3/basepairs/D-A/H-p+O-p.xyz]

20
E_abs = -300151.91710101525670739109 kcal/mol, BE_rigid = -5.865636929813 kcal/mol, BE_relax = -5.77044711042292636109 kcal/mol
    C           -2.480609345178     0.274118834746     0.000010758732
    C           -3.819005537806    -0.079202191756    -0.000008012546
    N           -1.735800782524    -0.879483030752     0.000030925609
    H           -4.660422954035     0.610212893472     0.000013372554
    C           -3.877210181901    -1.504761873437    -0.000014299327
    C           -2.572594214019    -1.967310300402     0.000018464141
    H           -2.174070469381    -2.978274379386     0.000135106146
    H           -4.772230966828    -2.122767285573    -0.000051827394
    H           -0.719357832769    -0.924520536324    -0.000207679859
    H           -2.006594162782     1.252412908251     0.000080857195
    C            1.970758756736     0.044839854530    -0.000526261243
    C            1.482271499106     1.473573065988     0.000366566466
    C            2.568609141917     2.263319856669    -0.000035627402
    C            3.814138169662     1.416161973053    -0.000074713986
    C            3.478087521344     0.115806001931     0.000394911151
    H            4.822204342298     1.831624556418    -0.000216915385
    O            1.290486957047    -0.963941954111    -0.000122019748
    H            4.121238326034    -0.761476978190     0.000148195030
    H            0.431736362603     1.755658475220     0.000097983026
    H            2.583723397354     3.353522945777    -0.000013670352
