# Supplementary material for: Computational Design of Photosensitive Polymer Templates To Drive Molecular Nanofabrication
Source: ACS Nano. 2024 Mar 28;18(14):9969–79. doi: 10.1021/acsnano.3c10575 (PMC11008366; doi:10.1021/acsnano.3c10575)
Supplement: Supplementary file 2 — nn3c10575_si_002.zip [file nn3c10575_si_002.zip › B3LYP-D3/basepairs/D-A/H-p+O-h.xyz]

22
E_abs = -334922.70657819300376900139 kcal/mol, BE_rigid = -9.413295492486 kcal/mol, BE_relax = -9.08855953810006992139 kcal/mol
    C           -2.786173136033    -0.018632913196    -0.000021561436
    C           -4.111031963084    -0.423236314239    -0.000015035483
    N           -1.993687639373    -1.138264203694    -0.000022394641
    H           -4.979500220089     0.232190214057    -0.000010745147
    C           -4.111082562367    -1.849600153897    -0.000010662336
    C           -2.786419653753    -2.256539228866    -0.000013946738
    H           -2.346920286039    -3.250500293843    -0.000007195872
    H           -4.980691518394    -2.503609652760    -0.000003922880
    H           -0.967762042987    -1.138215011955     0.000000904252
    H           -2.353412521368     0.978705458718    -0.000025360736
    C            1.595304112074    -0.067996951824     0.000047481601
    C            3.058366056637    -0.094999766735    -0.000027732786
    C            1.028338553394     1.281914859033     0.000093963725
    N            3.187502021407     2.281409892489     0.000048254543
    H           -0.056151288310     1.389825199464     0.000136414931
    C            1.820226918681     2.388362948545     0.000098770666
    H            3.551204483887    -1.067713437616    -0.000084272553
    O            0.906076074137    -1.098917560868     0.000079759611
    C            3.793538604838     1.049720411967    -0.000019332730
    H            3.754912901958     3.118726152301     0.000080714925
    H            1.422463657283     3.404514347829     0.000147807898
    H            4.884520499922     1.057618460144    -0.000060405627
