# Supplementary material for: Computational Design of Photosensitive Polymer Templates To Drive Molecular Nanofabrication
Source: ACS Nano. 2024 Mar 28;18(14):9969–79. doi: 10.1021/acsnano.3c10575 (PMC11008366; doi:10.1021/acsnano.3c10575)
Supplement: Supplementary file 2 — nn3c10575_si_002.zip [file nn3c10575_si_002.zip › B3LYP-D3/basepairs/D-A/H-h_1+N-h.xyz]

23
E_abs = -322423.47756224058248255834 kcal/mol, BE_rigid = -5.386572250276 kcal/mol, BE_relax = -11.70319747615849273834 kcal/mol
    N           -1.555170237530    -0.038051251783     0.845896243627
    C           -2.193548496179     1.149765882604     0.400788930960
    C           -2.198995678698    -1.214362260773     0.378416347725
    N           -4.231853441091    -0.021753663056    -0.227833842182
    H           -1.645319506083    -2.145418882417     0.507049771748
    C           -3.441041889140    -1.213951802653    -0.125574545769
    H           -1.635633076574     2.075801497458     0.546851287794
    H           -0.543598186074    -0.038379747283     0.679986917316
    C           -3.435895759174     1.164723025137    -0.102438750994
    H           -4.771740409243    -0.012118301005    -1.094477496301
    H           -3.936439835035    -2.140456459834    -0.417740040206
    H           -3.927598385374     2.099035498234    -0.375628797676
    N            1.513575475114    -0.007868223222     0.287757465022
    C            2.161554092558     1.155462098483     0.129000150571
    C            2.222684998758    -1.134121369366     0.123276414747
    C            4.245257059880     0.066759429366    -0.359449880107
    H            1.561968456040     2.061467975432     0.266740354957
    C            3.582927457097    -1.152351453603    -0.198690500506
    H            5.308316053539     0.095764645643    -0.610274614538
    H            3.991288523632     2.225342292536    -0.308676632366
    C            3.518850158445     1.247978399891    -0.192553311490
    H            1.672433762869    -2.071559237624     0.256588270135
    H            4.106898995367    -2.102476534171    -0.319805348833
