# Supplementary material for: Computational Design of Photosensitive Polymer Templates To Drive Molecular Nanofabrication
Source: ACS Nano. 2024 Mar 28;18(14):9969–79. doi: 10.1021/acsnano.3c10575 (PMC11008366; doi:10.1021/acsnano.3c10575)
Supplement: Supplementary file 2 — nn3c10575_si_002.zip [file nn3c10575_si_002.zip › B3LYP-D3/basepairs/D-A/H-h_1+N-hh.xyz]

29
E_abs = -418847.75838866547463894383 kcal/mol, BE_rigid = -5.819941353415 kcal/mol, BE_relax = -12.10732516630003173383 kcal/mol
    N           -2.310119808731     0.778676236862     0.732662876638
    C           -2.823014431040     1.917744945541     0.057081763433
    C           -3.118360015543    -0.374386733748     0.552531595731
    N           -5.029309475985     0.927227481848    -0.204626346151
    H           -2.672013605088    -1.323654694821     0.851768790702
    C           -4.383244498333    -0.313751332155     0.112455995527
    H           -2.143920831126     2.766410742246    -0.036756322757
    H           -1.315622492838     0.611525967293     0.549058606563
    C           -4.086341543630     1.993242614136    -0.384562430372
    H           -5.632004047525     0.828684393686    -1.022848018456
    H           -5.004891153745    -1.206685616344     0.040816374779
    H           -4.475236784706     2.902114170901    -0.844711837675
    C            1.758774856622    -2.972177154543    -0.114441149202
    C            3.162099791999    -2.849756544104    -0.291654422869
    C            2.974726497708    -0.431964593682    -0.126415519680
    C            1.557784348190    -0.556238865659     0.054854189487
    C            0.972567387450    -1.851731876318     0.054703803235
    N            0.745088311965     0.529706197913     0.229733656316
    C            3.524468592917     0.877396924904    -0.123162663080
    H           -0.108075871343    -1.923032501199     0.190581888233
    H            4.837620406821    -1.505935369450    -0.435497852298
    H            1.302027324368    -3.964283156603    -0.112742601235
    C            1.301881526121     1.726110559765     0.227368166834
    H            0.624520410033     2.575322810726     0.372729626779
    H            4.601005519235     1.009318531542    -0.260132746645
    C            3.757741505839    -1.606162924571    -0.298454841826
    H            3.075719982935     2.980413444466     0.062235340420
    C            2.690907178550     1.959101639398     0.053063003511
    H            3.769278795521    -3.748029290036    -0.423370803318
