# Supplementary material for: Computational Design of Photosensitive Polymer Templates To Drive Molecular Nanofabrication
Source: ACS Nano. 2024 Mar 28;18(14):9969–79. doi: 10.1021/acsnano.3c10575 (PMC11008366; doi:10.1021/acsnano.3c10575)
Supplement: Supplementary file 2 — nn3c10575_si_002.zip [file nn3c10575_si_002.zip › B3LYP-D3/basepairs/D-A/H-h_1+O-p.xyz]

22
E_abs = -334867.86760126764545387797 kcal/mol, BE_rigid = -12.106999031071 kcal/mol, BE_relax = -17.15231828572285386797 kcal/mol
    N           -1.341191062698    -0.892780597881     1.648180535751
    C           -1.497726442122     0.500386720279     1.525353289917
    C           -1.232184768116    -1.578886417580     0.424327675913
    N           -1.669306323879     0.409003735642    -0.889182371735
    H           -1.044459910518    -2.650434406028     0.490831452669
    C           -1.374683656869    -0.967879486914    -0.765290821479
    H           -1.518675944980     1.064465436433     2.457673672016
    H           -0.610351053951    -1.153879927031     2.317318004116
    C           -1.641205821826     1.112472819410     0.336343423562
    H           -1.108946739616     0.866795939651    -1.618187232983
    H           -1.321558602836    -1.529908379413    -1.697401751323
    H           -1.796597355716     2.189064014547     0.272017254519
    C            1.525651628867     0.044963320177     0.567224316305
    C            1.414423742172     1.525222986726     0.322882669573
    C            1.499645808398     1.728972790006    -1.012741970315
    C            1.669331378081     0.423069266353    -1.706238383765
    C            1.687347858130    -0.576315279858    -0.793264557966
    H            1.778463821548     0.319497167532    -2.786778634819
    O            1.494603081044    -0.533034484866     1.648381159350
    H            1.817458980127    -1.644054956673    -0.954254906437
    H            1.311281930246     2.258828751283     1.119158094198
    H            1.469540964050     2.690073276312    -1.528007088084
