# Supplementary material for: Computational Design of Photosensitive Polymer Templates To Drive Molecular Nanofabrication
Source: ACS Nano. 2024 Mar 28;18(14):9969–79. doi: 10.1021/acsnano.3c10575 (PMC11008366; doi:10.1021/acsnano.3c10575)
Supplement: Supplementary file 2 — nn3c10575_si_002.zip [file nn3c10575_si_002.zip › B3LYP-D3/basepairs/D-A/H-h_1+O-h.xyz]

24
E_abs = -369630.94931410490321959924 kcal/mol, BE_rigid = -6.576643987797 kcal/mol, BE_relax = -12.76266637291070153924 kcal/mol
    N           -1.649940452268    -0.967928444254     0.531300272299
    C           -2.430025229608     0.167883603387     0.201172062478
    C           -2.315708346526    -2.190603831109     0.259499514076
    N           -4.495382539582    -1.115110989397     0.075805021169
    H           -1.694862757010    -3.086703285140     0.288306932303
    C           -3.636371091893    -2.267185375222     0.042870139798
    H           -1.907438219264     1.125606782329     0.194611455309
    H           -0.690266146972    -0.935080742387     0.173753305840
    C           -3.752010856679     0.108443083726    -0.015631781449
    H           -5.201092320741    -1.166924262809    -0.661265499978
    H           -4.134268723992    -3.226511041112    -0.101522157551
    H           -4.337997709273     1.008961482032    -0.203310494076
    C            1.963073089043     0.075975813614    -0.234772338262
    C            3.424412664973    -0.018036450438    -0.174530209757
    C            1.456118831996     1.447454939167    -0.130670339335
    N            3.653400378196     2.338664627573     0.071034083330
    H            0.378128571531     1.602815992787    -0.175518202152
    C            2.292739643210     2.509808980303     0.016520742882
    H            3.875890452284    -1.007836274781    -0.249199316163
    O            1.230056539277    -0.913153414545    -0.361769505360
    C            4.205748359376     1.085222914072    -0.025248661528
    H            4.254969954502     3.143722486854     0.182296399018
    H            1.940426187278     3.539254535969     0.098128352835
    H            5.294798865717     1.042268595569     0.027208336668
