# Supplementary material for: Computational Design of Photosensitive Polymer Templates To Drive Molecular Nanofabrication
Source: ACS Nano. 2024 Mar 28;18(14):9969–79. doi: 10.1021/acsnano.3c10575 (PMC11008366; doi:10.1021/acsnano.3c10575)
Supplement: Supplementary file 2 — nn3c10575_si_002.zip [file nn3c10575_si_002.zip › B3LYP-D3/basepairs/D-A/H-h_2+N-h.xyz]

25
E_abs = -336310.34793869012137535553 kcal/mol, BE_rigid = -6.880776871537 kcal/mol, BE_relax = -6.70444209677504047553 kcal/mol
    C           -2.126624091564    -0.010667837338    -0.205817445873
    C           -1.414842712318     1.035121705039    -0.834841248203
    C           -3.288769056625     0.323101086240     0.521527776995
    H           -0.521849509380     0.793950059845    -1.417003571404
    H           -2.090225525772    -1.962912853524     0.350551875893
    C           -3.715344541988     1.647844119233     0.618568623384
    H           -0.703754567559    -1.456429007687    -0.459987265324
    H           -1.275749437061     3.146598933771    -1.221348324288
    C           -1.847959162482     2.356683660837    -0.726273632017
    H           -4.618746001934     1.876378839344     1.190464150642
    H           -3.857780779476    -0.471905113674     1.013328769172
    C           -3.000065939583     2.679458908379     0.000483012162
    N           -1.714017072051    -1.330785887709    -0.350076323057
    H           -3.335000158630     3.715176625466     0.081900959393
    N            1.396283874020    -1.335688277350    -0.239616470888
    C            1.688600864955    -0.240227421335     0.479713757888
    C            2.421555155870    -2.105730621606    -0.632931239408
    C            4.048694892590    -0.681355650674     0.410962578985
    H            0.835108612048     0.374716290941     0.783715006391
    C            3.758286101014    -1.825639428440    -0.335460233629
    H            5.080724381643    -0.425474802178     0.661495274118
    H            3.165536509455     1.035632584271     1.411728813275
    C            2.990742655617     0.129654907226     0.828082809600
    H            2.159423702599    -2.993396343140    -1.218152824507
    H            4.550339003455    -2.491227718184    -0.684191921019
