# Supplementary material for: Computational Design of Photosensitive Polymer Templates To Drive Molecular Nanofabrication
Source: ACS Nano. 2024 Mar 28;18(14):9969–79. doi: 10.1021/acsnano.3c10575 (PMC11008366; doi:10.1021/acsnano.3c10575)
Supplement: Supplementary file 2 — nn3c10575_si_002.zip [file nn3c10575_si_002.zip › B3LYP-D3/basepairs/D-A/H-h_2+N-hh.xyz]

31
E_abs = -432734.50066153266346441767 kcal/mol, BE_rigid = -7.153334413524 kcal/mol, BE_relax = -6.98046620456651214767 kcal/mol
    C           -2.916106114435     0.994455596425     0.117945988122
    C           -2.188987309304     1.756654376026    -0.823195953969
    C           -4.014459285929     1.605557294640     0.759225423563
    H           -1.341422168711     1.296224657317    -1.336549146148
    H           -2.930964285765    -0.696493302078     1.241404425900
    C           -4.366630131381     2.924563732345     0.470776613090
    H           -1.583588994981    -0.546182799748     0.239427841051
    H           -1.965406784515     3.644588351712    -1.830541366501
    C           -2.547764572040     3.076021706986    -1.099936535130
    H           -5.222389516578     3.371891883264     0.984074553999
    H           -4.592482031900     1.032484857886     1.490775091845
    C           -3.637475741706     3.675741841665    -0.457842312040
    N           -2.578551324170    -0.333286401062     0.360612232039
    H           -3.913571251915     4.708686099019    -0.678521894124
    C            1.985818532456    -3.623013225818    -0.893039595290
    C            3.371474857519    -3.375358264498    -0.706926970233
    C            2.864170683390    -1.151276185900     0.134637357192
    C            1.465075403386    -1.402378708762    -0.053214248536
    C            1.052170272431    -2.659282200408    -0.573657884253
    N            0.507825430685    -0.473727128875     0.250048207646
    C            3.238710891021     0.115679758046     0.656023755796
    H           -0.017828147578    -2.827014673179    -0.710201048836
    H            4.867505871452    -1.969693775276    -0.058213265709
    H            1.660283566128    -4.585831202867    -1.293365520903
    C            0.902828634252     0.691272145337     0.730707823173
    H            0.110544583566     1.414845546301     0.953371172040
    H            4.297081912940     0.341285023185     0.813159717449
    C            3.801857828484    -2.165470806570    -0.203636425487
    H            2.509339555279     2.023169858528     1.355156450756
    C            2.261033970866     1.038874748128     0.954217891993
    H            4.097299655922    -4.149454389988    -0.965416934809
