# Supplementary material for: Computational Design of Photosensitive Polymer Templates To Drive Molecular Nanofabrication
Source: ACS Nano. 2024 Mar 28;18(14):9969–79. doi: 10.1021/acsnano.3c10575 (PMC11008366; doi:10.1021/acsnano.3c10575)
Supplement: Supplementary file 2 — nn3c10575_si_002.zip [file nn3c10575_si_002.zip › B3LYP-D3/basepairs/D-A/H-h_2+O-p.xyz]

24
E_abs = -348748.82187786416373015160 kcal/mol, BE_rigid = -6.353694620182 kcal/mol, BE_relax = -6.23746305331878508160 kcal/mol
    C           -1.793671608239     0.549109815442     0.617770426431
    C           -0.838855622170     1.381427468904    -0.002741208217
    C           -3.152084024829     0.728645183968     0.285871039980
    H            0.216160393715     1.266116434484     0.254076959111
    H           -2.093829069745    -0.749977201506     2.164338916479
    C           -3.536157609430     1.700575802701    -0.637704356818
    H           -0.474375035374    -0.349315641942     1.901187541475
    H           -0.475543673769     2.982434063914    -1.392090560532
    C           -1.235188471943     2.348145703278    -0.927529301968
    H           -4.596448039989     1.819819231451    -0.875540951286
    H           -3.906980876882     0.092510582104     0.757109582325
    C           -2.583986367098     2.518478842518    -1.256209853163
    N           -1.395604130988    -0.469710320094     1.482433390751
    H           -2.888627845487     3.277670242110    -1.978870879115
    C            2.113939877889    -1.011563658382     0.891581071698
    C            1.286150950613    -1.581386804060    -0.238700348008
    C            2.146027961721    -2.077070321957    -1.143595752324
    C            3.561856448430    -1.867582213007    -0.673915341908
    C            3.558077286276    -1.246750033619     0.517241048241
    H            4.436928025873    -2.184591617985    -1.242571413316
    O            1.704594058885    -0.465957172971     1.899421082580
    H            4.398530477474    -0.941699949941     1.137108883476
    H            0.198410678789    -1.562675187141    -0.250936463686
    H            1.892657717035    -2.563940427623    -2.085885522421
