# Supplementary material for: Computational Design of Photosensitive Polymer Templates To Drive Molecular Nanofabrication
Source: ACS Nano. 2024 Mar 28;18(14):9969–79. doi: 10.1021/acsnano.3c10575 (PMC11008366; doi:10.1021/acsnano.3c10575)
Supplement: Supplementary file 2 — nn3c10575_si_002.zip [file nn3c10575_si_002.zip › B3LYP-D3/basepairs/D-A/H-h_2+O-h.xyz]

26
E_abs = -383518.88619832222885434807 kcal/mol, BE_rigid = -9.138689806848 kcal/mol, BE_relax = -8.83041876131399122807 kcal/mol
    C           -2.038600402142     0.813262141659     0.597677291193
    C           -1.022049898220     1.472308916439    -0.128213226966
    C           -3.380408674050     1.141911289437     0.308722927300
    H            0.021646191182     1.245745955640     0.098546736460
    H           -2.416456588712    -0.324847383622     2.246873209543
    C           -3.689391056159     2.085756743385    -0.670785999499
    H           -0.762574497062    -0.159772184159     1.880971644596
    H           -0.537687578456     2.908161753690    -1.653231449301
    C           -1.344760735245     2.410564100965    -1.108731364815
    H           -4.737931637497     2.322664421502    -0.870936785932
    H           -4.182816970386     0.643913276064     0.861208745455
    C           -2.677711730244     2.727877011974    -1.393494725354
    N           -1.722220849992    -0.174548301200     1.521974773893
    H           -2.923945315184     3.466665182344    -2.158835596959
    C            1.737541409349    -0.946109056276     1.064872548340
    C            3.188982300680    -1.049005809864     0.903371727487
    C            0.972439392779    -1.582805829105    -0.011608074713
    N            2.962882038053    -2.249170419761    -1.138454136109
    H           -0.116524862423    -1.549867191570     0.038888747191
    C            1.593226303829    -2.196116535731    -1.054916036487
    H            3.821097068439    -0.599191153148     1.669766248413
    O            1.210153034969    -0.364585135778     2.025413474215
    C            3.745720099854    -1.680156332542    -0.165817560633
    H            3.398594932607    -2.705770455875    -1.928221774645
    H            1.049942519652    -2.672016849081    -1.872765897049
    H            4.823487182733    -1.768773551746    -0.311654417137
