# Supplementary material for: Computational Design of Photosensitive Polymer Templates To Drive Molecular Nanofabrication
Source: ACS Nano. 2024 Mar 28;18(14):9969–79. doi: 10.1021/acsnano.3c10575 (PMC11008366; doi:10.1021/acsnano.3c10575)
Supplement: Supplementary file 2 — nn3c10575_si_002.zip [file nn3c10575_si_002.zip › B3LYP-D3/basepairs/D-A/H-hh+N-h.xyz]

29
E_abs = -418862.06221029903566996513 kcal/mol, BE_rigid = -6.882692584053 kcal/mol, BE_relax = -6.68315882405773410513 kcal/mol
    C           -1.625110193281    -2.989007951917     0.032153519747
    C           -3.006697306923    -2.915909764067    -0.100785154234
    C           -2.909568153157    -0.489848450431     0.116341573329
    C           -1.496695745595    -0.561641239931     0.246139076413
    C           -0.875668228768    -1.810903398999     0.191984773070
    H           -3.236306195122     2.831208276390    -0.337158890948
    N           -3.536132295880     0.777467109557     0.210274941161
    H            0.212035722256    -1.859824897182     0.286083890037
    C           -3.641146178115    -1.661136697862    -0.069098739138
    H           -4.727710119679    -1.594049357198    -0.177352890237
    H           -1.114814854924    -3.954357331598     0.010721477098
    H           -3.603756041089    -3.820953053915    -0.229283801986
    N           -0.768706089561     0.624610168551     0.437984451036
    H            0.237401081352     0.564969411155     0.260024332209
    H           -0.739449188046     2.685263212664    -0.113993553401
    C           -1.390415788559     1.827812904340     0.049335655119
    C           -2.722683076280     1.908682403546    -0.073239330095
    H           -4.456693471750     0.806516392318    -0.216020204754
    N            2.261013098160     0.674336582855    -0.023047446882
    C            2.834194274617     1.886440140480     0.009967306614
    C            3.074228771039    -0.390156455193    -0.082503447412
    C            5.051793213901     0.971619957796    -0.070981302853
    H            2.150090632958     2.740100311302     0.058904233506
    C            4.468511387381    -0.296771926498    -0.108183604202
    H            6.137960986954     1.087216784866    -0.086137478364
    H            4.624351078809     3.101556609387     0.018382450997
    C            4.216509933111     2.089401540517    -0.012268911367
    H            2.584406935472    -1.369086473947    -0.109700411620
    H            5.079331526959    -1.200359314056    -0.154541209812
