# Supplementary material for: Computational Design of Photosensitive Polymer Templates To Drive Molecular Nanofabrication
Source: ACS Nano. 2024 Mar 28;18(14):9969–79. doi: 10.1021/acsnano.3c10575 (PMC11008366; doi:10.1021/acsnano.3c10575)
Supplement: Supplementary file 2 — nn3c10575_si_002.zip [file nn3c10575_si_002.zip › B3LYP-D3/basepairs/D-A/H-hh+N-hh.xyz]

35
E_abs = -515285.95704467003595474061 kcal/mol, BE_rigid = -6.988838737413 kcal/mol, BE_relax = -6.70129446030740149061 kcal/mol
    C           -2.244501604271    -3.660508678022    -0.047697077977
    C           -3.633768323580    -3.654986412204    -0.077711152222
    C           -3.638008609284    -1.228878242144     0.154485745522
    C           -2.217334195752    -1.230940850985     0.179486785339
    C           -1.543597242233    -2.447891770005     0.065887334190
    H           -4.162569158723     2.059999668460    -0.305504552279
    N           -4.314013013179     0.006665368780     0.307764789304
    H           -0.451987666585    -2.445610155171     0.075110091931
    C           -4.324022289493    -2.432939851004     0.010271078368
    H           -5.417472777949    -2.418286273465    -0.017567087349
    H           -1.690966228968    -4.599280554591    -0.116200966387
    H           -4.194234637860    -4.587305253209    -0.169556192717
    N           -1.542221787706    -0.008098983824     0.329185856724
    H           -0.536488804042    -0.013368763133     0.145180276081
    H           -1.654985414217     2.042057593716    -0.265727943281
    C           -2.245124307938     1.158523927658    -0.029782919597
    C           -3.585232392679     1.172405341895    -0.053909729261
    H           -5.271494751615    -0.010525733896    -0.028252273863
    C            2.310915758990     3.647164377728    -0.002717512878
    C            3.730137394559     3.652154284221     0.005731190218
    C            3.739088395230     1.221216749145    -0.006757544522
    C            2.305096500111     1.215663225714    -0.016005525644
    C            1.614103504379     2.457345665650    -0.012039081838
    N            1.576536678185     0.056680974475    -0.028739158094
    C            4.401686616388    -0.034567374109    -0.009752945457
    H            0.524210794499     2.435213202668    -0.014432444147
    H            5.522468229854     2.460004035469     0.013545095367
    H            1.769539346119     4.595684477278    -0.000976546608
    C            2.238816948074    -1.085101046943    -0.031656782909
    H            1.634339716225    -1.998193952961    -0.040910515361
    H            5.494448157415    -0.066407721614    -0.001974209678
    C            4.429442179732     2.463983346391     0.005162973723
    H            4.124339062192    -2.174830825962    -0.025443014152
    C            3.653925069927    -1.190150088392    -0.022746282124
    H            4.266452453498     4.603530233070     0.013729501999
