# Supplementary material for: Computational Design of Photosensitive Polymer Templates To Drive Molecular Nanofabrication
Source: ACS Nano. 2024 Mar 28;18(14):9969–79. doi: 10.1021/acsnano.3c10575 (PMC11008366; doi:10.1021/acsnano.3c10575)
Supplement: Supplementary file 2 — nn3c10575_si_002.zip [file nn3c10575_si_002.zip › B3LYP-D3/basepairs/D-A/H-hh+O-p.xyz]

28
E_abs = -431299.38832639963252189370 kcal/mol, BE_rigid = -5.366476934824 kcal/mol, BE_relax = -5.06835670715597584370 kcal/mol
    C           -1.402172858565    -3.496337373711    -0.045069212692
    C           -2.792765478417    -3.502996943803    -0.069579296528
    C           -2.818371696949    -1.077013134334     0.140637508634
    C           -1.398683671828    -1.069669836784     0.160792915879
    C           -0.708902998472    -2.278769291969     0.057018202486
    H           -3.367869421187     2.221438830553    -0.271129505247
    N           -3.503955122557     0.153894915255     0.278946229155
    H            0.383715911350    -2.261018044677     0.061515647227
    C           -3.495286274410    -2.288180097637     0.012297603551
    H           -4.588962215409    -2.283638489751    -0.011522249943
    H           -0.841830630245    -4.431394343302    -0.109278654727
    H           -3.344445469566    -4.441474882620    -0.152831191504
    N           -0.731316786568     0.158992314141     0.294456613559
    H            0.268516498973     0.155648446228     0.105485984307
    H           -0.856441917520     2.220619027556    -0.236660790232
    C           -1.442165125159     1.326934600230    -0.028844282346
    C           -2.784138600225     1.330368380190    -0.049913612198
    H           -4.462502147192     0.132891335248    -0.052277169913
    C            3.002024928231     1.124875655905    -0.025475721247
    C            2.612191885313     2.580823977362     0.006943891201
    C            3.750316706591     3.298000240032     0.012976094876
    C            4.933226189966     2.371081283425    -0.013120713602
    C            4.508196145756     1.095120156674    -0.038869657176
    H            5.967507868281     2.716233788969    -0.008750086270
    O            2.253789845549     0.162168137505    -0.034768631979
    H            5.090961812658     0.176764436703    -0.059148415716
    H            1.583108665830     2.933685237253     0.023285376587
    H            3.838211398890     4.384626899063     0.034445127953
