# Supplementary material for: Computational Design of Photosensitive Polymer Templates To Drive Molecular Nanofabrication
Source: ACS Nano. 2024 Mar 28;18(14):9969–79. doi: 10.1021/acsnano.3c10575 (PMC11008366; doi:10.1021/acsnano.3c10575)
Supplement: Supplementary file 2 — nn3c10575_si_002.zip [file nn3c10575_si_002.zip › B3LYP-D3/basepairs/D-A/H-hh+O-h.xyz]

30
E_abs = -466069.62296434712073434052 kcal/mol, BE_rigid = -8.119052941872 kcal/mol, BE_relax = -7.83162990457427024052 kcal/mol
    C           -1.445004200240    -3.638662944992     0.048803047792
    C           -2.827647120173    -3.778315657850    -0.006207256809
    C           -3.086089249007    -1.360469682769     0.139448671457
    C           -1.675089778232    -1.218333885988     0.193187284584
    C           -0.871679153790    -2.358834832761     0.133148793401
    H           -3.922181726696     1.843723289962    -0.452287886415
    N           -3.889350241218    -0.193586502703     0.229397037253
    H            0.213299011764    -2.232738729329     0.153909338554
    C           -3.642768936202    -2.632946658773     0.026603409682
    H           -4.731227777293    -2.733084721617    -0.023522300067
    H           -0.797651665093    -4.518056560838     0.020917144517
    H           -3.286344704510    -4.766746480360    -0.077126354566
    N           -1.124756968935     0.070677875041     0.310939015012
    H           -0.126251457852     0.136453813201     0.098216989878
    H           -1.423731489314     2.075462884951    -0.357830732509
    C           -1.931754097514     1.144873842520    -0.106664016059
    C           -3.266435044654     1.025397732987    -0.160797487803
    H           -4.822510760166    -0.320752172684    -0.149601814472
    C            2.575719591227     1.011668544355    -0.120076285865
    C            4.025186203048     0.824559559788    -0.208061437548
    C            2.170098818943     2.402289404396     0.097423246970
    N            4.429264123416     3.149838015997     0.098089011384
    H            1.105427102373     2.623194369219     0.181598524045
    C            3.084733813861     3.404713248463     0.196320772576
    H            4.400057687431    -0.187307573360    -0.364208329252
    O            1.771245254331     0.075201122173    -0.221783441341
    C            4.887541975504     1.870815682635    -0.099824569628
    H            5.089817435881     3.911402212972     0.176718776809
    H            2.809941851914     4.448352266674     0.356791071753
    H            5.971150001153     1.759557416066    -0.161900569714
