# Supplementary material for: Computational Design of Photosensitive Polymer Templates To Drive Molecular Nanofabrication
Source: ACS Nano. 2024 Mar 28;18(14):9969–79. doi: 10.1021/acsnano.3c10575 (PMC11008366; doi:10.1021/acsnano.3c10575)
Supplement: Supplementary file 2 — nn3c10575_si_002.zip [file nn3c10575_si_002.zip › B3LYP-D3/basepairs/DD-AA/HH-p_1+NN-pp.xyz]

24
E_abs = -401225.34683515286629785220 kcal/mol, BE_rigid = -11.304407167037 kcal/mol, BE_relax = -10.14996223895612183220 kcal/mol
    C           -2.874798013684     2.020384592414    -0.406641739582
    N           -1.996283993525     1.029837171848     0.000995150503
    C           -4.146229732892     1.487598415601    -0.389075808389
    C           -2.689643738704    -0.123204076716     0.264732735686
    H           -4.842403418483    -0.598458882314     0.151886567713
    N           -2.024222102413    -1.256609831489     0.766021713452
    H           -2.634789532536    -2.069574353292     0.716377688054
    H           -2.513581081037     3.008331333004    -0.678023235130
    H           -1.170801366527    -1.467999670251     0.240222405144
    C           -4.036461293228     0.122861046103     0.032738225310
    H           -0.985533267508     1.128737894360     0.092087196875
    H           -5.061257911086     2.011544165753    -0.657760334766
    C            2.202620367592     1.631416749699     0.377336280662
    N            3.235193733966    -1.701379835075    -0.309250575871
    N            1.091025376641     0.965413538447     0.139819108190
    N            3.356581270959     0.848374060841     0.283206876110
    C            2.899082329045    -0.400675959910    -0.043126419496
    H            4.305608283255     1.168274704224     0.421717163280
    C            2.011433643088    -2.337256875678    -0.543873215633
    H            2.268584146761     2.687828085161     0.626697551866
    N            0.969288749274    -1.538664258225    -0.441314519275
    C            1.522619616075    -0.316630884081    -0.125854134267
    H            1.977146315990    -3.396977551392    -0.785982239289
    H            4.148190716492    -2.134196828711    -0.344303615046
