# Supplementary material for: Computational Design of Photosensitive Polymer Templates To Drive Molecular Nanofabrication
Source: ACS Nano. 2024 Mar 28;18(14):9969–79. doi: 10.1021/acsnano.3c10575 (PMC11008366; doi:10.1021/acsnano.3c10575)
Supplement: Supplementary file 2 — nn3c10575_si_002.zip [file nn3c10575_si_002.zip › B3LYP-D3/basepairs/DD-AA/HH-p_1+NN-hp.xyz]

26
E_abs = -415072.87360478762932379332 kcal/mol, BE_rigid = -12.023971774993 kcal/mol, BE_relax = -10.54265632432696326332 kcal/mol
    C           -3.002762368818     2.184495395485    -0.457013043589
    N           -2.176085523999     1.157684929883    -0.031278793028
    C           -4.302535975906     1.726463508757    -0.408432403753
    C           -2.930940002452     0.056785793862     0.275017430515
    H           -5.109762058519    -0.298482609235     0.207578536788
    N           -2.322279703560    -1.100152515958     0.798548583769
    H           -2.944612634376    -1.899326074762     0.697340327104
    H           -2.590239645389     3.143020556186    -0.758942255002
    H           -1.444651708711    -1.312934780547     0.316756452413
    C           -4.265416305493     0.370216817530     0.053219977867
    H           -1.155605978189     1.189399313651     0.033016670610
    H           -5.190019244326     2.295030956561    -0.679577742275
    C            2.883597522833    -0.176064647192     0.058560185226
    H            4.150558921088     1.618766389297     0.485426760296
    C            1.411740163994    -0.265512464532    -0.066758357739
    C            1.900959349082     1.775592413775     0.346141384134
    C            3.183374443985     1.149156593675     0.325575507161
    H            3.534673843022    -3.390822019531    -0.481536736971
    N            0.771319228685    -1.392637144808    -0.317168911424
    N            0.855279479587     0.962011133064     0.117673133068
    N            3.580326537075    -1.329191896202    -0.100626105877
    H            1.029642735230    -3.438362047017    -0.670894894642
    C            1.545279672300    -2.498743428332    -0.463289715996
    C            2.925388447607    -2.496813433925    -0.362749888543
    H            1.729732913059     2.838481574683     0.530804967669
    H            4.593473811332    -1.328278759368    -0.022854533943
