# Supplementary material for: Computational Design of Photosensitive Polymer Templates To Drive Molecular Nanofabrication
Source: ACS Nano. 2024 Mar 28;18(14):9969–79. doi: 10.1021/acsnano.3c10575 (PMC11008366; doi:10.1021/acsnano.3c10575)
Supplement: Supplementary file 2 — nn3c10575_si_002.zip [file nn3c10575_si_002.zip › B3LYP-D3/basepairs/DD-AA/HH-p_1+NN-hh.xyz]

28
E_abs = -428940.58994388502526928446 kcal/mol, BE_rigid = -11.691016136212 kcal/mol, BE_relax = -9.99054511306791873446 kcal/mol
    C           -3.601216099556     0.942042759741    -0.425675292512
    N           -2.522815715061     0.220233914722     0.062313469946
    C           -4.706460243051     0.118782170550    -0.388313327951
    C           -2.927496308811    -1.044716135834     0.398358523690
    H           -4.901129930266    -2.031047235950     0.297555667462
    N           -2.018743575812    -1.945776056238     0.981578392742
    H           -2.328934493052    -2.905276415208     0.842487049754
    H           -3.481963843448     1.969539655464    -0.757894231427
    H           -1.082880923595    -1.838515606616     0.579706532998
    C           -4.286425166077    -1.148694076173     0.132574181096
    H           -1.558151429356     0.544748869267     0.137256590735
    H           -5.712613108849     0.388326832176    -0.703049339276
    C            0.810581578676     2.307758895214     0.378896387359
    C            2.158948710672     2.749047309925     0.325838064596
    N            0.430834241984     1.051418235428     0.238764774049
    C            3.147799379458     1.816833007112     0.108597333944
    C            1.396179317743     0.111219676938     0.030378572333
    C            2.785394886746     0.453751968534    -0.048381726646
    N            0.955171176639    -1.172372347077    -0.097000864094
    C            3.718403205824    -0.590486631488    -0.278818961201
    C            1.857767977805    -2.112035257967    -0.307369928166
    C            3.254830770722    -1.879276602118    -0.411793538645
    H            4.201091063238     2.104557600432     0.055467695839
    H            0.010306793322     3.037569120048     0.545483831094
    H            1.476144775340    -3.135015530987    -0.402620657281
    H            3.933076161030    -2.715010012925    -0.591301169633
    H            4.784240925400    -0.357297242538    -0.346371211103
    H            2.389501499475     3.807762217078     0.454312386528
