# Supplementary material for: Computational Design of Photosensitive Polymer Templates To Drive Molecular Nanofabrication
Source: ACS Nano. 2024 Mar 28;18(14):9969–79. doi: 10.1021/acsnano.3c10575 (PMC11008366; doi:10.1021/acsnano.3c10575)
Supplement: Supplementary file 2 — nn3c10575_si_002.zip [file nn3c10575_si_002.zip › B3LYP-D3/basepairs/DD-AA/HH-p_1+NO-p.xyz]

21
E_abs = -344962.28983168434749325631 kcal/mol, BE_rigid = -10.465583374838 kcal/mol, BE_relax = -8.61848972998731934631 kcal/mol
    C           -2.848997199146     0.804253988116    -0.137859696349
    N           -1.635637751759     0.178736994148     0.072060041038
    C           -3.842473117184    -0.155985196096    -0.059409283724
    C           -1.837995276459    -1.161645455721     0.267761272710
    H           -3.685569940884    -2.379728937093     0.303204041802
    N           -0.765311868693    -2.001920963849     0.567288634181
    H           -1.029760171031    -2.981180935130     0.490052622037
    H           -2.900536533722     1.872382423904    -0.327942959283
    H            0.053263753473    -1.821924453617    -0.022288472190
    C           -3.209661559226    -1.408055284555     0.192996773067
    H           -0.712447948673     0.618779404439     0.068436967514
    H           -4.909065320428     0.021159205041    -0.177422174734
    C            2.071391959434     1.946593718980     0.519952672741
    N            1.259713204422     1.053303522374     0.053815918539
    C            3.516024116975     1.610028562945     0.347926538447
    C            2.118230098279     0.012229720207    -0.482699749945
    H            4.401322850437    -0.189454485364    -0.577177050358
    O            1.696204324480    -0.995498180959    -1.009963089017
    H            1.702623743717     2.861350339514     0.994636225617
    C            3.550728591373     0.413544702055    -0.267822879491
    H            4.348031887588     2.234719955618     0.670512566561
