# Supplementary material for: Computational Design of Photosensitive Polymer Templates To Drive Molecular Nanofabrication
Source: ACS Nano. 2024 Mar 28;18(14):9969–79. doi: 10.1021/acsnano.3c10575 (PMC11008366; doi:10.1021/acsnano.3c10575)
Supplement: Supplementary file 2 — nn3c10575_si_002.zip [file nn3c10575_si_002.zip › B3LYP-D3/basepairs/DD-AA/HH-p_1+NO-h.xyz]

23
E_abs = -379728.18042517976204173164 kcal/mol, BE_rigid = -11.474482151009 kcal/mol, BE_relax = -9.80595141978191175164 kcal/mol
    C           -2.703418834144     2.330106557042    -0.224904583466
    N           -1.862422155118     1.262123161876     0.043245762556
    C           -3.998058565848     1.856665466760    -0.216402722386
    C           -2.603687215122     0.122825506071     0.212879670676
    H           -4.780482073625    -0.239723597584     0.139313854324
    N           -1.979312501872    -1.089619820515     0.565705628889
    H           -2.568517055494    -1.876936406411     0.302486934026
    H           -2.301637733700     3.324342600402    -0.397322681745
    H           -1.073550229378    -1.190189751321     0.100375790049
    C           -3.943627448318     0.450979770816     0.058878180715
    H           -0.844277920914     1.294050022071     0.078793914917
    H           -4.894385878465     2.448641836381    -0.390653210266
    C            1.784000860022     0.152473212675     0.005471326988
    C            3.235300973017     0.105718676863     0.223232840933
    N            3.218495337565    -2.205532939316    -0.244675321987
    C            3.909203140419    -1.060899263334     0.095770913098
    C            1.866231191483    -2.139696930509    -0.444097425422
    H            1.389144734930    -3.091131721672    -0.709477567911
    H            3.746080663805     1.029981597735     0.491405272954
    O            1.131614781893     1.182525737346     0.114015464873
    N            1.150535368822    -1.069838285678    -0.341851742266
    H            3.701223175839    -3.090431923391    -0.344574309502
    H            4.984088214381    -1.168196109292     0.247119940215
