# Supplementary material for: Computational Design of Photosensitive Polymer Templates To Drive Molecular Nanofabrication
Source: ACS Nano. 2024 Mar 28;18(14):9969–79. doi: 10.1021/acsnano.3c10575 (PMC11008366; doi:10.1021/acsnano.3c10575)
Supplement: Supplementary file 2 — nn3c10575_si_002.zip [file nn3c10575_si_002.zip › B3LYP-D3/basepairs/DD-AA/HH-p_1+OO-h.xyz]

26
E_abs = -440728.34089647516652268020 kcal/mol, BE_rigid = -7.151795360871 kcal/mol, BE_relax = -6.11242649756931861020 kcal/mol
    C           -3.142581947399     2.815890236084    -0.391469512477
    N           -2.486500768861     1.650669708873    -0.028812645399
    C           -4.495036564003     2.594896983071    -0.245374531354
    C           -3.401691321319     0.695154581330     0.332608070175
    H           -5.605519906882     0.736976955330     0.420488280082
    N           -2.967053171531    -0.554639964322     0.814905626907
    H           -3.751302127733    -1.201812186370     0.867470384304
    H           -2.587553609728     3.688095701921    -0.724286461113
    H           -2.258310714015    -0.965401136172     0.203159497786
    C           -4.668132563045     1.246986065177     0.209185727759
    H           -1.482963255177     1.505855725451    -0.028513789115
    H           -5.283434593198     3.316001896923    -0.450300357920
    C            4.739524929321    -1.731760904451     0.202386781587
    C            4.450454990611    -0.377735437158     0.409103106950
    O            0.554111154790     0.862431884038    -0.063333565223
    C            3.146317697399     0.092823780440     0.253197991692
    N            0.769330945276    -0.328151568137    -0.280476265862
    C            2.415658054759    -2.170636868510    -0.323454345531
    O           -0.087176488425    -1.134389061523    -0.627752023597
    C            2.151042600345    -0.815934070121    -0.112222636341
    H            2.887162797066     1.139040132961     0.406949267855
    H            5.762618343052    -2.093292901797     0.325408712694
    H            1.603276775417    -2.837708740604    -0.607146333200
    C            3.724815076228    -2.624887113087    -0.161617952972
    H            3.953248977440    -3.680318920421    -0.320409410485
    H            5.243763957752     0.315829203317     0.693487433512
