# Supplementary material for: Computational Design of Photosensitive Polymer Templates To Drive Molecular Nanofabrication
Source: ACS Nano. 2024 Mar 28;18(14):9969–79. doi: 10.1021/acsnano.3c10575 (PMC11008366; doi:10.1021/acsnano.3c10575)
Supplement: Supplementary file 2 — nn3c10575_si_002.zip [file nn3c10575_si_002.zip › B3LYP-D3/basepairs/DD-AA/HH-p_2+NN-pp.xyz]

28
E_abs = -449804.07482224568271640264 kcal/mol, BE_rigid = -15.267259402992 kcal/mol, BE_relax = -12.01378397056624447264 kcal/mol
    C           -5.406984441226     0.614421246350     0.002847965354
    C           -5.380565659094    -0.823010094427     0.001970627075
    H           -6.305230549193     1.233403686079     0.005196748973
    C           -3.221457591447    -0.064325697692    -0.001688665519
    C           -4.101766107190     1.078189433601     0.000309657090
    H           -6.254952900828    -1.475217110286     0.002440645699
    C           -4.059179592461    -1.238525116357    -0.000577479188
    H           -3.802912971162     2.128319586315     0.001460979621
    H           -3.721162208174    -2.276774016283    -0.003975359036
    C           -1.812666904376    -0.038063509130    -0.007733836010
    N           -1.078983359174    -1.177828036296    -0.000103208771
    N           -1.121567885620     1.128090301154    -0.027442787525
    H           -0.061314714842    -1.192497498013    -0.004591637617
    H           -1.568845296895    -2.058989225833     0.013143742796
    H           -1.643990036449     1.990394150993    -0.009888860189
    H           -0.105298041136     1.179706041760     0.001203512099
    C            3.059167607905     2.085699353771     0.003380244658
    N            4.313311297990    -1.242864571956    -0.000236763694
    N            1.992879319207     1.310518833773     0.005350606412
    N            4.265038430492     1.379829656681     0.000762032904
    C            3.893742894081     0.061204613305     0.001006643101
    H            5.191122759009     1.786055222349    -0.001024489361
    C            3.134293767938    -1.992704420631     0.001319593383
    H            3.053437511649     3.173119913630     0.003294397738
    N            2.040173274354    -1.257350949691     0.003412272843
    C            2.513529501526     0.035749598133     0.003674789800
    H            3.168605975446    -3.079628943463     0.000710893125
    H            5.253697124665    -1.614749225913    -0.001422041461
