# Supplementary material for: Computational Design of Photosensitive Polymer Templates To Drive Molecular Nanofabrication
Source: ACS Nano. 2024 Mar 28;18(14):9969–79. doi: 10.1021/acsnano.3c10575 (PMC11008366; doi:10.1021/acsnano.3c10575)
Supplement: Supplementary file 2 — nn3c10575_si_002.zip [file nn3c10575_si_002.zip › B3LYP-D3/basepairs/DD-AA/HH-p_2+NN-hp.xyz]

30
E_abs = -463652.14504266528070436073 kcal/mol, BE_rigid = -15.640240677883 kcal/mol, BE_relax = -12.94992884077204792073 kcal/mol
    C           -5.608878868930     0.918592174816     0.215815406415
    C           -5.657108363699    -0.503173950005     0.002581630754
    H           -6.470663466365     1.562967895956     0.394813321636
    C           -3.469084822767     0.158142213902    -0.051923853899
    C           -4.285502144635     1.325825258934     0.175892881373
    H           -6.564398987659    -1.107136385616    -0.043549871702
    C           -4.362363409455    -0.970283402654    -0.153359486767
    H           -3.921899295307     2.338627933697     0.358692776092
    H           -4.072778755037    -1.995717949348    -0.387969571862
    C           -2.067715965243     0.123556073865    -0.153194691039
    N           -1.384054011454    -1.058826099848    -0.142071926859
    N           -1.326197275796     1.244193516362    -0.312758847441
    H           -0.367421569345    -1.061122721998    -0.080325764157
    H           -1.860052564185    -1.838946593203     0.290852856180
    H           -1.815226602524     2.119726954709    -0.426424049442
    H           -0.311911857050     1.255782035903    -0.180278171694
    C            3.814072005310     0.198320457329     0.036850167161
    H            4.970336784372     2.114793433719     0.018504219535
    C            2.349224293872     0.000461952570     0.024035715576
    C            2.712432879047     2.107125977214    -0.006671035834
    C            4.032213688628     1.566052191922     0.017308778049
    H            4.656756869767    -3.017053465061     0.089514945737
    N            1.776366156340    -1.189117891855     0.035326044822
    N            1.715622723902     1.202843442201    -0.002594219484
    N            4.578817017341    -0.921786449007     0.061052239556
    H            2.154675248918    -3.247570132624     0.066980746367
    C            2.614059071931    -2.257559279644     0.059128341065
    C            3.994047723332    -2.153937899699     0.071906309748
    H            2.477542567819     3.173546879234    -0.028409996395
    H            5.592487673581    -0.847822123982     0.069506027532
