# Supplementary material for: Computational Design of Photosensitive Polymer Templates To Drive Molecular Nanofabrication
Source: ACS Nano. 2024 Mar 28;18(14):9969–79. doi: 10.1021/acsnano.3c10575 (PMC11008366; doi:10.1021/acsnano.3c10575)
Supplement: Supplementary file 2 — nn3c10575_si_002.zip [file nn3c10575_si_002.zip › B3LYP-D3/basepairs/DD-AA/HH-p_2+NN-hh.xyz]

32
E_abs = -477519.75667097799824439668 kcal/mol, BE_rigid = -14.820967923752 kcal/mol, BE_relax = -12.29310684483459793668 kcal/mol
    C           -5.801744147624     0.604120417148     0.218732341776
    C           -5.810754176299    -0.825081500443     0.050858952721
    H           -6.679521987367     1.228067670976     0.391542988115
    C           -3.644772914687    -0.102071616953    -0.060485118266
    C           -4.492629467255     1.048383771595     0.144014445345
    H           -6.700492385347    -1.456126367715     0.039637198554
    C           -4.505973671004    -1.259054327915    -0.111304020308
    H           -4.157615903339     2.077171935686     0.289189534153
    H           -4.189560438694    -2.282697092107    -0.317272501070
    C           -2.246788323418    -0.097533411363    -0.184828072105
    N           -1.516245775667    -1.249692584997    -0.150136007906
    N           -1.542080734017     1.041894305776    -0.401793369102
    H           -0.498021738847    -1.191304973948    -0.093290756287
    H           -1.954300715479    -2.036441852250     0.309983801093
    H           -2.061154543023     1.904549809696    -0.476327002662
    H           -0.538577006374     1.086311306010    -0.217598982262
    C            2.146487010840     2.368718934642     0.020386675470
    C            3.557872487275     2.518617053023     0.043900071987
    N            1.518974230026     1.206954704156     0.009781019462
    C            4.339801697009     1.386042833956     0.056642123884
    C            2.277064781756     0.074004300147     0.023251849254
    C            3.708549713483     0.115011287016     0.047708755226
    N            1.584853038992    -1.100265851608     0.010170754785
    C            4.411312305379    -1.117867784970     0.060589413511
    C            2.277739709995    -2.224202088958     0.021398942979
    C            3.695383969465    -2.293223127064     0.047803107682
    H            5.431099260527     1.446660357866     0.072526511627
    H            1.511068595160     3.261375165470     0.008241729131
    H            1.694096759879    -3.151531563573     0.007610274578
    H            4.191438237038    -3.264951692090     0.056717654136
    H            5.504235803202    -1.115952234179     0.079948953615
    H            3.997678337244     3.517089376002     0.050320539418
