# Supplementary material for: Computational Design of Photosensitive Polymer Templates To Drive Molecular Nanofabrication
Source: ACS Nano. 2024 Mar 28;18(14):9969–79. doi: 10.1021/acsnano.3c10575 (PMC11008366; doi:10.1021/acsnano.3c10575)
Supplement: Supplementary file 2 — nn3c10575_si_002.zip [file nn3c10575_si_002.zip › B3LYP-D3/basepairs/DD-AA/HH-p_2+NO-p.xyz]

25
E_abs = -393539.85878281473755197605 kcal/mol, BE_rigid = -12.011223104033 kcal/mol, BE_relax = -9.32327549917108215605 kcal/mol
    C           -4.864453171527     1.040944767493     0.126522966981
    C           -4.910918840508    -0.360371685970    -0.180239109855
    H           -5.729595667473     1.691313934634     0.259349877313
    C           -2.716073456021     0.268710101842     0.007913875940
    C           -3.533227909943     1.427858733402     0.236072664095
    H           -5.816363380790    -0.944868768368    -0.344374617702
    C           -3.612571538736    -0.838034729501    -0.248063810768
    H           -3.179635783493     2.424318440670     0.504241583042
    H           -3.320152219311    -1.856142052636    -0.509170333366
    C           -1.309951365794     0.216919058806     0.027416881893
    N           -0.635675415387    -0.956339420844    -0.063973142652
    N           -0.553081041059     1.342544771328     0.147706117730
    H            0.376168388000    -0.992764367523     0.070862264064
    H           -1.158900818158    -1.803627960174     0.108688761020
    H           -1.003410232936     2.216623215941    -0.089198035978
    H            0.446792139500     1.298598221149    -0.034461601229
    C            3.379261197685    -1.855257211638     0.292601062011
    N            2.427041682605    -0.991464619267     0.160723187355
    C            4.749987989920    -1.299499322706     0.063787020665
    C            3.100127918895     0.252385522522    -0.177461821095
    H            5.318831093015     0.768262971615    -0.460901931259
    O            2.513292827485     1.292412850865    -0.375559477482
    H            3.174180297326    -2.899381924483     0.549138476609
    C            4.583299497393     0.001926407681    -0.228125569615
    H            5.675005362614    -1.870767718476     0.129244937401
