# Supplementary material for: Computational Design of Photosensitive Polymer Templates To Drive Molecular Nanofabrication
Source: ACS Nano. 2024 Mar 28;18(14):9969–79. doi: 10.1021/acsnano.3c10575 (PMC11008366; doi:10.1021/acsnano.3c10575)
Supplement: Supplementary file 2 — nn3c10575_si_002.zip [file nn3c10575_si_002.zip › B3LYP-D3/basepairs/DD-AA/HH-p_2+NO-h.xyz]

27
E_abs = -428307.80686305781347640924 kcal/mol, BE_rigid = -15.313175207061 kcal/mol, BE_relax = -12.56822393662705051924 kcal/mol
    C           -5.245351129950     0.307358564831    -0.052823650517
    C           -5.210307767806    -1.110067763480     0.191928238203
    H           -6.147990434958     0.914742519969    -0.132779496493
    C           -3.060618931144    -0.366755888326    -0.039543546900
    C           -3.944863902612     0.764204593936    -0.187554146311
    H           -6.080410791813    -1.745951535114     0.361086458882
    C           -3.889089537794    -1.525028828674     0.193820011709
    H           -3.644254313733     1.783097110565    -0.436516097980
    H           -3.535062943896    -2.535520185033     0.405176422396
    C           -1.658127467712    -0.341100450302    -0.107465047246
    N           -0.915450775457    -1.469900104670    -0.178437006246
    N           -0.966185200012     0.838178262991    -0.133316325088
    H            0.103030971375    -1.451188795024    -0.150371108446
    H           -1.386633182735    -2.344090695707    -0.358033643632
    H           -1.445533109032     1.634283689417     0.266134640610
    H            0.047929491547     0.825063942410    -0.028909869439
    C            2.773922673786    -0.401254859806    -0.017466734411
    C            4.239924636922    -0.448016511868    -0.032701657295
    N            4.301056187841     1.906799677849     0.098207019866
    C            4.959950173339     0.696704742379     0.023283104111
    C            2.934782423087     1.928858977457     0.116172283829
    H            2.484030319051     2.926559007926     0.177478176174
    H            4.724925957174    -1.421692578324    -0.093201699986
    O            2.074166621320    -1.404781531142    -0.074869594763
    N            2.176808344005     0.883110069487     0.066847785024
    H            4.820171607412     2.775881704778     0.139284859766
    H            6.049855644028     0.736387715466     0.012428049655
