# Supplementary material for: Computational Design of Photosensitive Polymer Templates To Drive Molecular Nanofabrication
Source: ACS Nano. 2024 Mar 28;18(14):9969–79. doi: 10.1021/acsnano.3c10575 (PMC11008366; doi:10.1021/acsnano.3c10575)
Supplement: Supplementary file 2 — nn3c10575_si_002.zip [file nn3c10575_si_002.zip › B3LYP-D3/basepairs/DD-AA/HH-p_2+OO-h.xyz]

30
E_abs = -489306.78891163807522333942 kcal/mol, BE_rigid = -8.514093849663 kcal/mol, BE_relax = -7.69627629927172335942 kcal/mol
    C           -6.162296050966     0.756196264971     0.094079434042
    C           -6.176101091231    -0.674158961613    -0.091901951252
    H           -7.044308351557     1.394116513535     0.161022094660
    C           -3.999195903316     0.020443622954    -0.002067281291
    C           -4.849650937408     1.180474891829     0.155884539697
    H           -7.070206264794    -1.295171860415    -0.156420348850
    C           -4.871869069556    -1.123097568325    -0.157359131991
    H           -4.516134748527     2.215750853637     0.244678956090
    H           -4.557759377326    -2.164291221582    -0.247175922155
    C           -2.603027502362     0.007098989859    -0.003828957471
    N           -1.875863414226    -1.057883821901    -0.458099521019
    N           -1.855440865904     1.058173927804     0.448217130032
    H           -0.947691041922    -1.205469005055    -0.070749513116
    H           -2.397637008185    -1.889424096738    -0.701025015614
    H           -2.360119788790     1.899693515934     0.692455077913
    H           -0.921986835303     1.185660145476     0.066377718753
    C            6.034999258793    -0.031611479729    -0.002377715588
    C            5.347126215758     1.152605771105    -0.293100300799
    O            1.231015485377     1.050345731267    -0.277335249531
    C            3.952223593195     1.171441604550    -0.293039197811
    N            1.798412208022    -0.001898362214     0.004793022245
    C            3.936424525697    -1.204157600026     0.298993025250
    O            1.217226646110    -1.046435698196     0.287079341881
    C            3.271940644402    -0.011657556881     0.003926608218
    H            3.386843269917     2.074782042579    -0.516361917334
    H            7.126993926347    -0.039728925780    -0.005338113637
    H            3.358944422810    -2.098998582224     0.525453657524
    C            5.331383637594    -1.205557445134     0.292576345793
    H            5.870658085728    -2.127123680626     0.518417761619
    H            5.898672795937     2.066318813121    -0.521444281165
