# Supplementary material for: Computational Design of Photosensitive Polymer Templates To Drive Molecular Nanofabrication
Source: ACS Nano. 2024 Mar 28;18(14):9969–79. doi: 10.1021/acsnano.3c10575 (PMC11008366; doi:10.1021/acsnano.3c10575)
Supplement: Supplementary file 2 — nn3c10575_si_002.zip [file nn3c10575_si_002.zip › B3LYP-D3/basepairs/DD-AA/HH-h_1+NN-pp.xyz]

26
E_abs = -435937.46229027813232086112 kcal/mol, BE_rigid = -8.872783599183 kcal/mol, BE_relax = -7.25405799904020821112 kcal/mol
    C           -2.384216175196     0.406041103433     0.218702652060
    C           -3.732183885916     0.417174978368     0.294720442871
    C           -3.792024327696    -1.864033421035    -0.422106205274
    N           -4.556203081897    -0.703760023356    -0.098677136847
    C           -2.452497881821    -1.857156456576    -0.505438346704
    H           -4.256790606841     1.255029318258     0.758341240999
    H           -0.733215579633     1.583948075787     0.175754278498
    N           -1.536150715165     1.372644687318     0.775497614305
    N           -1.682088400860    -0.678188654815    -0.364115318062
    H           -2.030956273712     2.231465598911     1.004508451626
    H           -0.766182441810    -0.832184316290     0.064405587778
    H           -1.886555097165    -2.774207364281    -0.677892198666
    H           -5.163756914155    -0.451982016070    -0.885161591038
    H           -4.356861253433    -2.787950330524    -0.567112186904
    C            2.527833507170     2.281934819819    -0.642986555213
    N            3.667732805456    -0.916864864639     0.410925448219
    N            1.434621012499     1.580622698673    -0.426957370178
    N            3.710074926866     1.573705339240    -0.400937516664
    C            3.289257998563     0.332296677582    -0.003981997314
    H            4.650430390921     1.928175249223    -0.510316094666
    C            2.462130005262    -1.595356523156     0.620354451857
    H            2.562734989175     3.316362518426    -0.977451761555
    N            1.393854778511    -0.867958774706     0.369686397327
    C            1.907574409834     0.349538198574    -0.023929343790
    H            2.460772166344    -2.629067338414     0.958756213089
    H            4.595602043959    -1.294154409978     0.547322342931
