# Supplementary material for: Computational Design of Photosensitive Polymer Templates To Drive Molecular Nanofabrication
Source: ACS Nano. 2024 Mar 28;18(14):9969–79. doi: 10.1021/acsnano.3c10575 (PMC11008366; doi:10.1021/acsnano.3c10575)
Supplement: Supplementary file 2 — nn3c10575_si_002.zip [file nn3c10575_si_002.zip › B3LYP-D3/basepairs/DD-AA/HH-h_1+NN-hp.xyz]

28
E_abs = -449784.89640458860134060379 kcal/mol, BE_rigid = -9.901436571747 kcal/mol, BE_relax = -7.55409676011704344379 kcal/mol
    C           -2.584228791716     0.541707148832     0.244955754370
    C           -3.934426834050     0.599096708611     0.288651512591
    C           -4.056281200473    -1.675152833655    -0.452918299583
    N           -4.780716960670    -0.485697838631    -0.152204095561
    C           -2.714843083322    -1.715321308562    -0.499689582728
    H           -4.442561463593     1.438381818615     0.767235402455
    H           -0.858745361526     1.611183698931     0.290452899900
    N           -1.712569154840     1.458311968082     0.839218165155
    N           -1.919048262131    -0.559818647528    -0.342259822066
    H           -2.164187576944     2.345153690154     1.047988401994
    H           -0.985444305286    -0.720579603653     0.038527980142
    H           -2.174321657558    -2.650577122794    -0.656044313688
    H           -5.359520861056    -0.206861051180    -0.950914594541
    H           -4.651007657575    -2.577904498327    -0.610338475189
    C            3.261368584732     0.495571940113    -0.115319754460
    H            4.472622950688     2.321721365751    -0.570679595848
    C            1.790831729865     0.343344988262    -0.078032121757
    C            2.212900876851     2.376984924646    -0.582881152166
    C            3.518542307633     1.816198101513    -0.444169518256
    H            4.020452389847    -2.645551348826     0.669059829898
    N            1.186630221454    -0.798733934082     0.204590971018
    N            1.191128831787     1.528325392458    -0.372492427606
    N            3.999510758322    -0.610379292437     0.159566123875
    H            1.514618027795    -2.802210513169     0.710551564572
    C            1.999367951923    -1.853624080574     0.471835393109
    C            3.381183689540    -1.790831040151     0.456080621642
    H            2.007879421368     3.418408778845    -0.841490579972
    H            5.014203689193    -0.564018528783     0.145948547361
