# Supplementary material for: Computational Design of Photosensitive Polymer Templates To Drive Molecular Nanofabrication
Source: ACS Nano. 2024 Mar 28;18(14):9969–79. doi: 10.1021/acsnano.3c10575 (PMC11008366; doi:10.1021/acsnano.3c10575)
Supplement: Supplementary file 2 — nn3c10575_si_002.zip [file nn3c10575_si_002.zip › B3LYP-D3/basepairs/DD-AA/HH-h_1+NN-hh.xyz]

30
E_abs = -463653.22559557162676872262 kcal/mol, BE_rigid = -11.101559407594 kcal/mol, BE_relax = -7.61483743448748154262 kcal/mol
    C           -2.747656505077    -0.423280241612    -0.684011261722
    C           -3.966609715914    -0.598126860512    -0.123672420322
    C           -3.163409884579    -2.496310823826     1.075803676293
    N           -4.321972412409    -1.814687262949     0.574494194000
    C           -1.945498515727    -2.288222317889     0.549273479246
    H           -4.709582420097     0.202878288319    -0.129210602730
    H           -1.435874899273     1.061269575038    -1.090753267308
    N           -2.330169638370     0.688760223967    -1.429440318493
    N           -1.759468988893    -1.417360248527    -0.538718889976
    H           -3.031207796713     1.426249455927    -1.416658808151
    H           -0.802093355449    -1.096716042739    -0.690774747980
    H           -1.045130005950    -2.754940946601     0.955173310320
    H           -4.865815662196    -2.443645690196    -0.027454862167
    H           -3.306170635902    -3.166333098791     1.928254849108
    C            0.801868707258     2.827957334875     0.211227214962
    C            2.057817242140     3.247191521596     0.724599622618
    N            0.535281324459     1.605209623666    -0.207904246697
    C            3.078942570692     2.327383111910     0.797887633642
    C            1.534890449029     0.680703329445    -0.141438548231
    C            2.838849649681     0.999200924781     0.359830193382
    N            1.213088322027    -0.569142970491    -0.580005239718
    C            3.812601670388    -0.032885719641     0.391152067109
    C            2.148025817077    -1.499905997213    -0.533940793699
    C            3.468697564589    -1.287740390697    -0.057650171310
    H            4.064477525664     2.598218148025     1.185673276204
    H           -0.020696238161     3.549470062916     0.148883370071
    H            1.856337603698    -2.493483502760    -0.892416777401
    H            4.183316720148    -2.112334883900    -0.051903925747
    H            4.815151003911     0.182387045018     0.770064975380
    H            2.194278314744     4.279463239371     1.051018562390
