# Supplementary material for: Computational Design of Photosensitive Polymer Templates To Drive Molecular Nanofabrication
Source: ACS Nano. 2024 Mar 28;18(14):9969–79. doi: 10.1021/acsnano.3c10575 (PMC11008366; doi:10.1021/acsnano.3c10575)
Supplement: Supplementary file 2 — nn3c10575_si_002.zip [file nn3c10575_si_002.zip › B3LYP-D3/basepairs/DD-AA/HH-h_1+NO-p.xyz]

23
E_abs = -379679.92773426738484341033 kcal/mol, BE_rigid = -25.261625862014 kcal/mol, BE_relax = -11.24503294784273287033 kcal/mol
    C           -1.882722518437     0.248667633258     0.232533794158
    C           -3.226840561165     0.149634520309    -0.032242032382
    C           -3.024513900010    -2.238558360100    -0.234267932146
    N           -3.852084189233    -1.114558936661    -0.168462560713
    C           -1.697598666774    -2.128308120741    -0.003700816317
    H           -3.876689419510     1.022028832819    -0.034738554522
    H           -0.234523252222     1.475165493836     0.280505224078
    N           -1.236575794662     1.418085715841     0.543115249150
    N           -1.104272907315    -0.901677856220     0.270468573503
    H           -1.756554800730     2.259182186765     0.316170840535
    H           -0.071664999859    -0.834904346952     0.342029627453
    H           -1.036214502188    -2.992820951396     0.000228872027
    H           -4.683684920291    -1.137023359845    -0.750965852449
    H           -3.501913234907    -3.196272463740    -0.434479676266
    C            2.636366731298     2.250181673864    -0.320937348554
    N            1.644515830245     1.407452643795    -0.132602710855
    C            3.958930608010     1.631971973936    -0.199336215188
    C            2.265466460929     0.155504731233     0.141819175410
    H            4.446104090258    -0.487956807441     0.250640149693
    O            1.622576656952    -0.874921949383     0.395141913148
    H            2.451706328824     3.301664159144    -0.558833936580
    C            3.733926581162     0.316162223141     0.080274489675
    H            4.911760013739     2.144508032698    -0.323876135983
