# Supplementary material for: Computational Design of Photosensitive Polymer Templates To Drive Molecular Nanofabrication
Source: ACS Nano. 2024 Mar 28;18(14):9969–79. doi: 10.1021/acsnano.3c10575 (PMC11008366; doi:10.1021/acsnano.3c10575)
Supplement: Supplementary file 2 — nn3c10575_si_002.zip [file nn3c10575_si_002.zip › B3LYP-D3/basepairs/DD-AA/HH-h_1+NO-h.xyz]

25
E_abs = -414440.79534020083384475306 kcal/mol, BE_rigid = -9.793972910689 kcal/mol, BE_relax = -7.40950707567177814306 kcal/mol
    C           -2.239835072136     0.779888750678     0.139108164882
    C           -3.584949986178     0.780678329466     0.261623782474
    C           -3.639365958057    -1.540866420961    -0.321609351341
    N           -4.404893675860    -0.361388654992    -0.078644555969
    C           -2.302765633528    -1.524982061119    -0.444260363973
    H           -4.102705604082     1.620791570256     0.728234230834
    H           -0.556791967867     1.898314028466     0.033136895656
    N           -1.376236021851     1.765565978394     0.631810638443
    N           -1.556261267480    -0.325009923941    -0.424531701399
    H           -1.848128812090     2.653286309569     0.785489794859
    H           -0.601271332202    -0.418117059531    -0.074235958612
    H           -1.726847435058    -2.445414104234    -0.558813853128
    H           -5.004235103169    -0.158369576489    -0.885741017607
    H           -4.196603423789    -2.479668073564    -0.371379415185
    C            2.147397278215     0.764300014717    -0.372390398077
    C            3.612997305333     0.758054359599    -0.483414275986
    N            3.668004494285    -1.399683861639     0.468792616052
    C            4.328535101900    -0.309748122246    -0.060353320965
    C            2.301056522146    -1.384688506835     0.543774129725
    H            1.847922646777    -2.291107791156     0.963415348890
    H            4.100348362893     1.635304830510    -0.907156566126
    O            1.458481974230     1.713896174963    -0.715307450197
    N            1.547697938711    -0.408440847264     0.163726269159
    H            4.182910867610    -2.209128852409     0.792946141278
    H            5.416279851360    -0.376643644227    -0.107238739104
