# Supplementary material for: Computational Design of Photosensitive Polymer Templates To Drive Molecular Nanofabrication
Source: ACS Nano. 2024 Mar 28;18(14):9969–79. doi: 10.1021/acsnano.3c10575 (PMC11008366; doi:10.1021/acsnano.3c10575)
Supplement: Supplementary file 2 — nn3c10575_si_002.zip [file nn3c10575_si_002.zip › B3LYP-D3/basepairs/DD-AA/HH-h_1+OO-h.xyz]

28
E_abs = -475441.66666027388316522456 kcal/mol, BE_rigid = -6.277569281441 kcal/mol, BE_relax = -4.42683093110402452456 kcal/mol
    C           -3.190238774477     0.388578843172     0.127026757691
    C           -4.539208066913     0.317152199879     0.183172138168
    C           -4.430893160289    -2.035387065257    -0.247116902108
    N           -5.261992464700    -0.910420689237    -0.011771548627
    C           -3.092240995269    -1.950755615029    -0.318643474408
    H           -5.134892322889     1.181100349415     0.480340891593
    H           -1.606144827603     1.628557099811    -0.075029143660
    N           -2.423081367687     1.487872412747     0.521035811982
    N           -2.404163773367    -0.715627550297    -0.272752395365
    H           -2.964295954493     2.344785791158     0.600009496645
    H           -1.491822391084    -0.745718690333     0.182663346619
    H           -2.467234648543    -2.838243097638    -0.420696255870
    H           -5.985420463505    -0.821417858792    -0.729616659070
    H           -4.937787711254    -2.998346721794    -0.329911179086
    C            5.430022354726     0.322826236040     0.025300849105
    C            4.746826912429     1.497844987695    -0.311741196617
    O            0.627183431807     1.410695015892    -0.330200675396
    C            3.352305983003     1.517744324938    -0.336376414769
    N            1.194941466236     0.352815523145    -0.050190616016
    C            3.323706451800    -0.839858268912     0.316909918936
    O            0.608942676322    -0.702661656424     0.205169774937
    C            2.661455470543     0.344111371229    -0.020897418287
    H            2.790622057842     2.414316745251    -0.593194175281
    H            6.521873782818     0.314016985903     0.043100315071
    H            2.740164941029    -1.728005324416     0.553562909665
    C            4.718204114415    -0.841405557084     0.338992977752
    H            5.251786698061    -1.756776213676     0.601966143007
    H            5.303147574541     2.404500056168    -0.556989092510
