# Supplementary material for: Computational Design of Photosensitive Polymer Templates To Drive Molecular Nanofabrication
Source: ACS Nano. 2024 Mar 28;18(14):9969–79. doi: 10.1021/acsnano.3c10575 (PMC11008366; doi:10.1021/acsnano.3c10575)
Supplement: Supplementary file 2 — nn3c10575_si_002.zip [file nn3c10575_si_002.zip › B3LYP-D3/basepairs/DD-AA/HH-h_2+NN-pp.xyz]

30
E_abs = -484529.95438210247602444010 kcal/mol, BE_rigid = -8.789165100601 kcal/mol, BE_relax = -5.66195105117239807010 kcal/mol
    H           -1.102338896096    -1.777873056974     0.821898531167
    N           -5.775863317484     0.108193522849     0.163407673658
    H            0.189249924879    -1.102158778189     0.020876918545
    C           -3.726767879710    -1.139480508017    -0.136141982891
    C           -1.531963053276     0.035723206487     0.000325104019
    N           -0.777142391981     1.226438100300    -0.045607394228
    H           -0.998409001035     1.808200433836    -0.851740412205
    H            0.232776836738     1.105488235811     0.015041661743
    C           -2.901662337352     0.064507787812     0.001069118884
    N           -0.825998371390    -1.184969630912     0.041146103394
    H           -3.148304891443     2.255259086378     0.214081279351
    C           -3.675222111258     1.304921505247     0.117868736254
    C           -5.075162571155    -1.086432380029    -0.097203181807
    H           -3.243632818700    -2.101940464813    -0.310855577621
    H           -5.609061795817     2.216046456500     0.279170802797
    C           -5.023972118397     1.300866812224     0.170088221637
    H           -5.700609301342    -1.971783433808    -0.225643166898
    H           -6.702082870568     0.171471878779    -0.246904661954
    C            3.595205820013     1.981780225231    -0.092562105842
    N            4.740267716567    -1.382484117762     0.050367862819
    N            2.504578549352     1.245961072903    -0.036719944102
    N            4.779618022695     1.236074777858    -0.078437382268
    C            4.363150068716    -0.066906175183    -0.006873191353
    H            5.718683360051     1.608955386562    -0.112563906865
    C            3.533855347134    -2.090026217667     0.107818359748
    H            3.626349737408     3.067721464001    -0.144729392039
    N            2.465830517130    -1.319782772038     0.091944735470
    C            2.981956498170    -0.044860010331     0.018691539407
    H            3.532630730543    -3.176431769450     0.159531299739
    H            5.667631398491    -1.785163899670     0.046954360138
