# Supplementary material for: Computational Design of Photosensitive Polymer Templates To Drive Molecular Nanofabrication
Source: ACS Nano. 2024 Mar 28;18(14):9969–79. doi: 10.1021/acsnano.3c10575 (PMC11008366; doi:10.1021/acsnano.3c10575)
Supplement: Supplementary file 2 — nn3c10575_si_002.zip [file nn3c10575_si_002.zip › B3LYP-D3/basepairs/DD-AA/HH-h_2+NN-hp.xyz]

32
E_abs = -498378.79960401543888229432 kcal/mol, BE_rigid = -11.615896347655 kcal/mol, BE_relax = -7.37309741474307141432 kcal/mol
    H           -1.356927849092    -1.752314425651     0.479392925021
    N           -5.923435442226     0.249502223836     0.152392854584
    H            0.038303793568    -0.950827541416     0.006271337556
    C           -3.876876361476    -0.945418319905    -0.296951137864
    C           -1.677239577741     0.197593129493     0.007636592484
    N           -0.913137000609     1.358170427012     0.121202017949
    H           -1.251980671881     2.128713224102    -0.448856988461
    H            0.099827150466     1.245553758842     0.009521290314
    C           -3.058502733973     0.228166776230     0.003007137826
    N           -0.976432279258    -1.005624295120    -0.096901056597
    H           -3.310605028805     2.371584065722     0.511747202254
    C           -3.828752007470     1.439566108884     0.281121270919
    C           -5.227630265033    -0.901454577709    -0.257328545883
    H           -3.397484683499    -1.875208814644    -0.607731996040
    H           -5.766270961658     2.321401674986     0.555737906425
    C           -5.179807894837     1.430252893219     0.327024474122
    H           -5.851791423571    -1.760109372621    -0.509612772435
    H           -6.869124258508     0.354645548746    -0.197324277773
    C            4.221692157502     0.089644597329    -0.064354705332
    H            5.449399949233     1.945882012809    -0.317675188618
    C            2.758310492983    -0.052076382612    -0.038826207086
    C            3.192620864051     2.025596006865    -0.317255315641
    C            4.489909837440     1.439699174008    -0.245280826271
    H            4.949542112702    -3.130445536348     0.364427904014
    N            2.133119173982    -1.214133994181     0.120452869704
    N            2.165793369561     1.159597678088    -0.198225962823
    N            4.954963353218    -1.047586590691     0.085706769215
    H            2.446305278762    -3.265358744713     0.391764749772
    C            2.938301364682    -2.298887666999     0.262086969558
    C            4.320545606602    -2.249748484703     0.249556096817
    H            2.993062343217     3.090091628025    -0.458318913912
    H            5.969049559224    -1.008797304187     0.077342032104
