# Supplementary material for: Computational Design of Photosensitive Polymer Templates To Drive Molecular Nanofabrication
Source: ACS Nano. 2024 Mar 28;18(14):9969–79. doi: 10.1021/acsnano.3c10575 (PMC11008366; doi:10.1021/acsnano.3c10575)
Supplement: Supplementary file 2 — nn3c10575_si_002.zip [file nn3c10575_si_002.zip › B3LYP-D3/basepairs/DD-AA/HH-h_2+NN-hh.xyz]

34
E_abs = -512246.18931329078183377095 kcal/mol, BE_rigid = -9.851602515187 kcal/mol, BE_relax = -6.49435638143103287095 kcal/mol
    H           -1.475987927087    -2.002217185293    -0.068098046662
    N           -6.134999372246    -0.226051499129    -0.014784194279
    H           -0.121379314088    -1.038679642893    -0.037044871883
    C           -4.000129638342    -1.172477499301    -0.632853840566
    C           -1.889838436835    -0.023646067049     0.039284380179
    N           -1.189885282505     1.099746429772     0.504569266271
    H           -1.567483074471     1.975151303683     0.148695055123
    H           -0.183207684953     1.063541502201     0.327456288868
    C           -3.262043889969    -0.062443337996    -0.025159112485
    N           -1.089448391461    -1.106880653223    -0.361554139204
    H           -3.672698362866     1.889778648668     0.950684744466
    C           -4.119854503943     1.010313953676     0.484428126380
    C           -5.350145555863    -1.208142773353    -0.649278632254
    H           -3.458345738503    -1.979235141221    -1.129379475880
    H           -6.114564909817     1.703378516362     0.857095936170
    C           -5.467169159245     0.920261857615     0.458798241486
    H           -5.909308581633    -2.016436770675    -1.123131487572
    H           -7.056850554570    -0.072883783978    -0.410286244465
    C            2.571551467953     2.292144207299    -0.303406147455
    C            3.967282663278     2.393922377726    -0.529927478022
    N            1.941599421242     1.169418914263    -0.001297058506
    C            4.736580522798     1.254320155613    -0.433500262743
    C            2.686068780084     0.031688197864     0.098626290211
    C            4.104887595504     0.025398060584    -0.111030550117
    N            1.993433018700    -1.099685437164     0.408786385981
    C            4.791106962754    -1.210229667823     0.013953538771
    C            2.672173932822    -2.229167585954     0.513730639579
    C            4.073172236791    -2.343725417687     0.328346573531
    H            5.816605509335     1.278903408561    -0.600191570616
    H            1.947717295832     3.190283387145    -0.376384718832
    H            2.086997675302    -3.121922726967     0.761411938226
    H            4.558190063347    -3.315614447533     0.433603369420
    H            5.872531887934    -1.245357812092    -0.141722212905
    H            4.409106115366     3.361418630339    -0.774468488984
