# Supplementary material for: Computational Design of Photosensitive Polymer Templates To Drive Molecular Nanofabrication
Source: ACS Nano. 2024 Mar 28;18(14):9969–79. doi: 10.1021/acsnano.3c10575 (PMC11008366; doi:10.1021/acsnano.3c10575)
Supplement: Supplementary file 2 — nn3c10575_si_002.zip [file nn3c10575_si_002.zip › B3LYP-D3/basepairs/DD-AA/HH-h_2+NO-h.xyz]

29
E_abs = -463033.82393835530846366535 kcal/mol, BE_rigid = -9.449303458068 kcal/mol, BE_relax = -6.35390645793488333535 kcal/mol
    H           -0.402355932514    -2.368704799445     0.027514205658
    N           -5.322991086080    -1.595889653212     0.164849102700
    H            0.719951764354    -1.154544993901     0.011840369823
    C           -3.050628199046    -2.128355091454    -0.473276375374
    C           -1.212582927852    -0.514655587445     0.016493073734
    N           -0.745991351217     0.768360714715     0.372953309007
    H           -1.319525977140     1.507982939432    -0.029098070425
    H            0.223992344089     0.921628176976     0.092453029416
    C           -2.544611347431    -0.835362293957     0.001539666482
    N           -0.203561024030    -1.434265343115    -0.325395384881
    H           -3.342475269523     1.080886982114     0.799676048865
    C           -3.601196846830     0.082456188933     0.442149790954
    C           -4.361111802983    -2.445691479943    -0.422469581957
    H           -2.364882570777    -2.848577726124    -0.923355448971
    H           -5.686031214932     0.380095384935     0.838024203676
    C           -4.897704636567    -0.289353924935     0.488752517232
    H           -4.748364350263    -3.394435457954    -0.798370825045
    H           -6.257006176787    -1.663994620444    -0.227877468452
    C            3.200520938778     0.342797679707     0.288134834580
    C            4.632773051478     0.631064196739     0.445363428548
    N            4.298331080384     2.758841185304    -0.516678850515
    C            5.140716239296     1.817792795766     0.039635461552
    C            2.963727066696     2.477691131391    -0.638313652906
    H            2.358486528704     3.278925992889    -1.080092354494
    H            5.266921725019    -0.135826510235     0.889250565050
    O            2.694799695969    -0.720166603075     0.617923091724
    N            2.401781882894     1.373295938509    -0.277717207022
    H            4.656498987484     3.653569479099    -0.827848336573
    H            6.192766219522     2.094765079645     0.120909942428
