# Supplementary material for: Computational Design of Photosensitive Polymer Templates To Drive Molecular Nanofabrication
Source: ACS Nano. 2024 Mar 28;18(14):9969–79. doi: 10.1021/acsnano.3c10575 (PMC11008366; doi:10.1021/acsnano.3c10575)
Supplement: Supplementary file 2 — nn3c10575_si_002.zip [file nn3c10575_si_002.zip › B3LYP-D3/basepairs/DD-AA/HH-h_2+OO-h.xyz]

32
E_abs = -524035.70142806972920887824 kcal/mol, BE_rigid = -8.234593412177 kcal/mol, BE_relax = -4.37739995473855445824 kcal/mol
    H           -1.825719920049    -2.016320404409    -0.020037749803
    N           -6.386642232834     0.091613870494    -0.142443498914
    H           -0.435010762200    -1.105870363415    -0.044614499927
    C           -4.336358454127    -1.126692213643    -0.458663026501
    C           -2.150418554888    -0.015837247395     0.021376081555
    N           -1.392208043524     1.098816385451     0.397525837893
    H           -1.798623176763     1.977307077078     0.082360642376
    H           -0.420934301619     1.048474247662     0.083160296437
    C           -3.530326520194    -0.000545043934     0.011619725703
    N           -1.410768717145    -1.145770488245    -0.344482616602
    H           -3.817079266575     1.995655389696     0.943269736489
    C           -4.314614972350     1.139020444336     0.486165760671
    C           -5.686693558390    -1.065763299468    -0.506629543332
    H           -3.853777570112    -2.030483899918    -0.833125390566
    H           -6.265498341686     1.976191572785     0.807201267936
    C           -5.666124058423     1.146129882411     0.431682036655
    H           -6.300070223676    -1.889564350021    -0.873444506754
    H           -7.360187234076    -0.007138855023     0.115156827429
    C            6.414050297631     0.036946331871    -0.003631509065
    C            5.698949765766     1.087126776607    -0.593532664472
    O            1.585197054458     0.879474884211    -0.602152775006
    C            4.304971378859     1.072173192752    -0.602727106038
    N            2.184591933867    -0.030886785935    -0.010803158916
    C            4.337316322274    -1.065438963811     0.589127313678
    O            1.612000464952    -0.959482338456     0.578580734844
    C            3.640815968303    -0.007605083491    -0.008052041044
    H            3.720640189085     1.871097335036    -1.056136731434
    H            7.505922928889     0.054028266381    -0.002195600471
    H            3.777149425522    -1.883036502099     1.039809112798
    C            5.731117255402    -1.036102793187     0.583424239198
    H            6.288513278727    -1.855584103231     1.041606263630
    H            6.231454552987     1.923864411864    -1.049809441045
