# Supplementary material for: Computational Design of Photosensitive Polymer Templates To Drive Molecular Nanofabrication
Source: ACS Nano. 2024 Mar 28;18(14):9969–79. doi: 10.1021/acsnano.3c10575 (PMC11008366; doi:10.1021/acsnano.3c10575)
Supplement: Supplementary file 2 — nn3c10575_si_002.zip [file nn3c10575_si_002.zip › B3LYP-D3/basepairs/DD-AA/HH-h_2+NO-p.xyz]

27
E_abs = -428274.66336957415225518481 kcal/mol, BE_rigid = -22.114741127488 kcal/mol, BE_relax = -11.89646948239863092481 kcal/mol
    H           -0.608495550458    -1.773677787277     0.666780141936
    N           -5.045350426611     0.387397016549     0.020908141368
    H            0.859379915803    -1.066665966217     0.165179300260
    C           -3.062500893825    -0.941175449390    -0.145743932435
    C           -0.812936192289     0.141443258963     0.032275811583
    N           -0.028719336059     1.262157105532    -0.021467064371
    H           -0.396291197793     2.050314611043    -0.541677629084
    H            0.994150522549     1.164668294165    -0.079075208824
    C           -2.214666028514     0.225149246980     0.033662282851
    N           -0.169325176932    -1.074836220183     0.076222307697
    H           -2.375150984707     2.403556392017     0.393074510086
    C           -2.925232937147     1.480679579443     0.206816618308
    C           -4.416154747782    -0.840957966783    -0.155573048341
    H           -2.617359920990    -1.919327780695    -0.329368922265
    H           -4.838286908789     2.460158102657     0.355897790688
    C           -4.281560027639     1.535725245724     0.204660075420
    H           -5.073429221631    -1.695594936035    -0.314045220870
    H           -6.052409072751     0.444022323009     0.022808584208
    C            3.814319659873    -1.894170396704     0.386808540345
    N            2.828528723425    -1.033193812507     0.293084886548
    C            5.133477145700    -1.311186202947     0.109473489307
    C            3.444472076800     0.203709484311    -0.068328387579
    H            5.618089883826     0.785137798019    -0.436647174806
    O            2.805111283682     1.243911142593    -0.254120445073
    H            3.633230176186    -2.940257183006     0.651442609554
    C            4.910077008149     0.001597836430    -0.175834399649
    H            6.081336789468    -1.847249743724     0.136944549761
