# Supplementary material for: Computational Design of Photosensitive Polymer Templates To Drive Molecular Nanofabrication
Source: ACS Nano. 2024 Mar 28;18(14):9969–79. doi: 10.1021/acsnano.3c10575 (PMC11008366; doi:10.1021/acsnano.3c10575)
Supplement: Supplementary file 2 — nn3c10575_si_002.zip [file nn3c10575_si_002.zip › B3LYP-D3/basepairs/DD-AA/HH-pp+NN-pp.xyz]

26
E_abs = -449044.56797705743309591807 kcal/mol, BE_rigid = -14.186531515720 kcal/mol, BE_relax = -13.77468198666891829807 kcal/mol
    C           -2.639718359372     2.220453117262    -0.000118213586
    C           -3.907830579996    -1.259402982118    -0.000103206909
    H           -2.464801697167     3.293324060270    -0.000152616377
    C           -3.829265577084     1.513494572640    -0.000165351456
    C           -3.483412197320     0.116164938443    -0.000105892650
    H           -0.567338923716     1.567504173544     0.000053036394
    C           -2.760141066482    -2.032579403663    -0.000066173398
    H           -2.646084114792    -3.113741911422    -0.000047721781
    N           -1.630615082649    -1.211738739600    -0.000026677357
    C           -2.085148772953     0.076402053437    -0.000046279063
    H           -0.654056165741    -1.498272313244    -0.000090360361
    H           -4.923315743177    -1.650218719022    -0.000102491447
    N           -1.558364962860     1.336941607032    -0.000041452183
    H           -4.821183539490     1.960300087554    -0.000264563415
    C            2.630591351338     1.968440117502    -0.000068768205
    N            3.707242844985    -1.419797823715     0.000311322138
    N            1.523193080961     1.254195115395    -0.000171163698
    N            3.795864222068     1.198104448678    -0.000053111982
    C            3.351696396378    -0.097414391504    -0.000281327233
    H            4.743165172263     1.551958032538    -0.000550405173
    C            2.492304384330    -2.109492402138     0.000570428883
    H            2.684159702303     3.054643772445     0.000156174928
    N            1.436132583585    -1.321735159758     0.000170472720
    C            1.970858900676    -0.050411687334    -0.000305237990
    H            2.471777043909    -3.196782137402     0.001052109773
    H            4.628054944004    -1.837260637314     0.001192399692
