# Supplementary material for: Computational Design of Photosensitive Polymer Templates To Drive Molecular Nanofabrication
Source: ACS Nano. 2024 Mar 28;18(14):9969–79. doi: 10.1021/acsnano.3c10575 (PMC11008366; doi:10.1021/acsnano.3c10575)
Supplement: Supplementary file 2 — nn3c10575_si_002.zip [file nn3c10575_si_002.zip › B3LYP-D3/basepairs/DD-AA/HH-pp+NN-hp.xyz]

28
E_abs = -462891.30430929031675108184 kcal/mol, BE_rigid = -13.999617673946 kcal/mol, BE_relax = -13.37693867016038895184 kcal/mol
    C           -2.752179094955     2.426399486275     0.000055229823
    C           -4.183294284469    -0.990516095275    -0.000059969119
    H           -2.526302654734     3.489858849697     0.000069255498
    C           -3.975275840345     1.777694958467    -0.000016641949
    C           -3.697404433821     0.364925379898    -0.000006785031
    H           -0.708601796633     1.654544428051    -0.000066117820
    C           -3.072908762642    -1.816539565391    -0.000027579326
    H           -3.009138629398    -2.901661083403    -0.000053159708
    N           -1.907495340049    -1.045551913447     0.000095409558
    C           -2.303118176813     0.261465786851     0.000065217387
    H           -0.943282320772    -1.362066012044    -0.000178152281
    H           -5.215295965184    -1.335116565156    -0.000099099171
    N           -1.715139748446     1.491923335176     0.000145002961
    H           -4.944137098027     2.272778218693    -0.000078254155
    C            3.339147535083     0.051910210096    -0.000284797720
    H            4.622673741617     1.885191872412     0.001100438153
    C            1.861672214688    -0.049199348208    -0.000600900184
    C            2.368488677899     2.029221646152     0.000236423444
    C            3.649353350862     1.401218018905     0.000300712139
    H            3.979056217443    -3.210458441760     0.000433390798
    N            1.217616997116    -1.203243880523    -0.000449501495
    N            1.312516464684     1.195782721312    -0.000454489647
    N            4.032865484941    -1.113724662833    -0.000326573962
    H            1.468762571442    -3.280664974521     0.000724246518
    C            1.989139809330    -2.321101115416     0.000081375067
    C            3.372471393841    -2.306800467046     0.000044783589
    H            2.205780097968     3.109469977899     0.000942137468
    H            5.049081584001    -1.102126113773    -0.000452118990
