# Supplementary material for: Computational Design of Photosensitive Polymer Templates To Drive Molecular Nanofabrication
Source: ACS Nano. 2024 Mar 28;18(14):9969–79. doi: 10.1021/acsnano.3c10575 (PMC11008366; doi:10.1021/acsnano.3c10575)
Supplement: Supplementary file 2 — nn3c10575_si_002.zip [file nn3c10575_si_002.zip › B3LYP-D3/basepairs/DD-AA/HH-pp+NN-hh.xyz]

30
E_abs = -476758.24739337934354829252 kcal/mol, BE_rigid = -12.783372740063 kcal/mol, BE_relax = -12.05157245053219614252 kcal/mol
    C           -3.112201212331     2.224935205774    -0.000035316851
    C           -4.237879853622    -1.306774834248    -0.000156381764
    H           -2.980228997739     3.303512089137    -0.000047806587
    C           -4.272663120106     1.470799187840    -0.000171429529
    C           -3.873965413974     0.086720982434    -0.000062282200
    H           -1.013313822376     1.621095092620     0.000017462013
    C           -3.057631977774    -2.030620942038    -0.000019659971
    H           -2.898096480491    -3.106159461179    -0.000049829239
    N           -1.965302188038    -1.159888997691     0.000205406709
    C           -2.476696007547     0.103592173425     0.000138238313
    H           -0.971599868584    -1.378446658446     0.000047870426
    H           -5.235251951398    -1.741752904884    -0.000304322049
    N           -1.998414595640     1.380997034090     0.000204039342
    H           -5.280917943182     1.879351379668    -0.000333977356
    C            1.829263270609     2.262932815656     0.000365692720
    C            3.246524361316     2.343623338858     0.000231659235
    N            1.139732124752     1.136638164469     0.000125683733
    C            3.969734394916     1.173340201691    -0.000093492157
    C            1.840586085504    -0.034623769269    -0.000117481789
    C            3.274206529126    -0.063570853330    -0.000170204537
    N            1.097718871887    -1.178670618740    -0.000225126662
    C            3.920135086850    -1.327228892778    -0.000142272214
    C            1.739543409837    -2.332717781778    -0.000214754639
    C            3.151994655794    -2.468713985376    -0.000105504410
    H            5.062915845078     1.177699287124    -0.000252240511
    H            1.241708861537     3.188595986681     0.000694005907
    H            1.113684847488    -3.232293232467    -0.000270126093
    H            3.602503936142    -3.462103143143     0.000028833388
    H            5.012155840995    -1.374168005200    -0.000072934581
    H            3.735347731703     3.319415593233     0.000412062867
