# Supplementary material for: Computational Design of Photosensitive Polymer Templates To Drive Molecular Nanofabrication
Source: ACS Nano. 2024 Mar 28;18(14):9969–79. doi: 10.1021/acsnano.3c10575 (PMC11008366; doi:10.1021/acsnano.3c10575)
Supplement: Supplementary file 2 — nn3c10575_si_002.zip [file nn3c10575_si_002.zip › B3LYP-D3/basepairs/DD-AA/HH-pp+NO-p.xyz]

23
E_abs = -392779.44931820545535059024 kcal/mol, BE_rigid = -10.619578903787 kcal/mol, BE_relax = -10.18155409424117508024 kcal/mol
    C           -2.131728239036     2.587369327112     0.001075679954
    C           -3.454153222057    -0.872999605213     0.001572019333
    H           -1.942313547311     3.657523819088     0.001398538249
    C           -3.332562761990     1.894015636273     0.001362318835
    C           -3.006789481836     0.496477674717     0.001237993667
    H           -0.078151387240     1.906664216107    -0.003214692703
    C           -2.320152062222    -1.661956102563     0.001649355996
    H           -2.221031891790    -2.744228351046     0.001980136327
    N           -1.174573131282    -0.857830081020     0.001386360738
    C           -1.607275421351     0.433202418939     0.000947071992
    H           -0.203737399276    -1.168094223312     0.000672250719
    H           -4.476204179417    -1.244812610424     0.001601963193
    N           -1.065381031543     1.689117281295     0.001318979292
    H           -4.317902526567     2.354861360413     0.001932313510
    C            2.784912263318    -2.153456582566     0.001089665112
    N            1.840298338383    -1.273692806595    -0.000177419135
    C            4.167506986394    -1.575959968929     0.001196459505
    C            2.529495871097     0.009952610577    -0.000925413617
    H            4.762668928844     0.549107803337    -0.001032057769
    O            1.959771124329     1.075768665808    -0.001939556420
    H            2.567785536625    -3.226261798370     0.001837261538
    C            4.015863237296    -0.241600338561    -0.000377437460
    H            5.087866855660    -2.158614609140     0.002416860603
