# Supplementary material for: Computational Design of Photosensitive Polymer Templates To Drive Molecular Nanofabrication
Source: ACS Nano. 2024 Mar 28;18(14):9969–79. doi: 10.1021/acsnano.3c10575 (PMC11008366; doi:10.1021/acsnano.3c10575)
Supplement: Supplementary file 2 — nn3c10575_si_002.zip [file nn3c10575_si_002.zip › B3LYP-D3/basepairs/DD-AA/HH-pp+NO-h.xyz]

25
E_abs = -427546.69012208043974773730 kcal/mol, BE_rigid = -13.193653520845 kcal/mol, BE_relax = -12.71922616360561615730 kcal/mol
    C           -2.424788562819     1.833098817336     0.000894583785
    C           -3.858147741022    -1.582969732884    -0.001317945069
    H           -2.199118327767     2.896689860841     0.001087691547
    C           -3.647133601229     1.183803358433     0.000471077828
    C           -3.369128077120    -0.228571978339    -0.000156079417
    H           -0.386084150965     1.074819005841     0.001859047130
    C           -2.749024072516    -2.410140656592    -0.001525913189
    H           -2.685028580356    -3.495110624259    -0.002406898083
    N           -1.583077628131    -1.641684216035    -0.000799738257
    C           -1.974822735182    -0.334538626737     0.000224223488
    H           -0.622251561425    -1.960167128957     0.001087773197
    H           -4.890937369841    -1.925009872357    -0.002289932365
    N           -1.387548867669     0.897413886744     0.000595288814
    H           -4.616543534305     1.677840088007     0.000554553568
    C            2.197144740891    -0.407383494754    -0.002183702528
    C            3.657730855568    -0.564316687673    -0.004156952417
    N            3.901415407913     1.782170857411     0.003837347358
    C            4.464353766963     0.522137710466    -0.000390800927
    C            2.540059483112     1.909989955482     0.004634189985
    H            2.168381307641     2.941782985831     0.009234742966
    H            4.066689790976    -1.574203823641    -0.007156326403
    O            1.425860330669    -1.355727199926    -0.003061088193
    N            1.702844465354     0.926195306664     0.001682054728
    H            4.486004196652     2.609273825887     0.006568339673
    H            5.554221543810     0.477246463066     0.000373812870
