# Supplementary material for: Computational Design of Photosensitive Polymer Templates To Drive Molecular Nanofabrication
Source: ACS Nano. 2024 Mar 28;18(14):9969–79. doi: 10.1021/acsnano.3c10575 (PMC11008366; doi:10.1021/acsnano.3c10575)
Supplement: Supplementary file 2 — nn3c10575_si_002.zip [file nn3c10575_si_002.zip › B3LYP-D3/basepairs/DD-AA/HH-pp+OO-h.xyz]

28
E_abs = -488545.81648394667622891266 kcal/mol, BE_rigid = -8.158411547816 kcal/mol, BE_relax = -7.99159181222502324266 kcal/mol
    C           -3.446662001642     2.405947081983     0.000251337599
    C           -4.633579712213    -1.102842085431     0.000304536707
    H           -3.295938004145     3.482136549273     0.000331471815
    C           -4.615520877849     1.668536357847     0.000264321487
    C           -4.235682769535     0.280408082173     0.000291913160
    H           -1.369428876201     1.805037261814    -0.002513367673
    C           -3.473388578955    -1.854101598463     0.000558856258
    H           -3.335158972464    -2.932133945096     0.000491953993
    N           -2.359633185276    -1.009349034521     0.000571460559
    C           -2.838106057738     0.270100117301     0.000416882256
    H           -1.386536605160    -1.288806829446     0.001960384201
    H           -5.641758111763    -1.511064670652    -0.000088698408
    N           -2.344494491169     1.544712344819     0.000799926460
    H           -5.618669101749     2.089263639321     0.000586569041
    C            5.562916019637    -0.241636237417     0.000606573747
    C            4.867761207542     0.973610278020    -0.001072090915
    O            0.752642397445     0.847142315926    -0.001818387209
    C            3.472920315904     0.983117529323    -0.001626648559
    N            1.325501707524    -0.237681316237    -0.000395103921
    C            3.471527214272    -1.465032965661     0.001194088979
    O            0.751401785565    -1.324051418847     0.001077179734
    C            2.799775358117    -0.240430696355    -0.000356180685
    H            2.901776782972     1.909793620141    -0.002977158340
    H            6.654784137123    -0.242292068711     0.001147651474
    H            2.899447673408    -2.391390050822     0.002076005118
    C            4.866596989603    -1.456218579961     0.001605660977
    H            5.411819614565    -2.401782648955     0.002782431187
    H            5.413726654331     1.918416891461    -0.001883294908
