# Supplementary material for: Computational Design of Photosensitive Polymer Templates To Drive Molecular Nanofabrication
Source: ACS Nano. 2024 Mar 28;18(14):9969–79. doi: 10.1021/acsnano.3c10575 (PMC11008366; doi:10.1021/acsnano.3c10575)
Supplement: Supplementary file 2 — nn3c10575_si_002.zip [file nn3c10575_si_002.zip › B3LYP-D3/basepairs/DD-AA/HH-hp+NN-pp.xyz]

28
E_abs = -483771.06157241763850632477 kcal/mol, BE_rigid = -12.248731427228 kcal/mol, BE_relax = -11.61992601701846048477 kcal/mol
    C           -2.100641854552    -2.291601491492     0.534076269198
    C           -3.571759705018     1.427762911191    -0.494633007562
    H           -4.755823384827    -1.181490638343    -0.838139375378
    C           -3.416764396183    -2.249350823464     0.253542706898
    C           -3.283860425280     0.071801678454    -0.164904828929
    H           -4.014068088384    -3.161817376234     0.308155624374
    C           -2.374015720285     2.124647568097    -0.413614822797
    H           -2.143333323154     3.166156215188    -0.615708094923
    N           -1.387550902994     1.241135608512    -0.020171007865
    C           -1.933534570789    -0.006492967766     0.112658898153
    H           -0.397150094292     1.454668899978     0.103491153086
    N           -4.151235790531    -1.059207540620    -0.023543589695
    N           -1.250078611028    -1.149328126555     0.586720760835
    H           -0.346534110116    -1.302788028820     0.128759251602
    H           -1.629955475241    -3.233467169895     0.820665727263
    H           -4.540165468232     1.844067769328    -0.764188187785
    C            2.693748832721     2.222359265858     0.394140983273
    N            4.067036089227    -0.971007020721    -0.355852891061
    N            1.655691624003     1.438086082424     0.185208776975
    N            3.923048305520     1.572777653375     0.256913782035
    C            3.596717786637     0.281299157114    -0.062433161975
    H            4.834554392569     1.993384207478     0.377231640651
    C            2.915130840349    -1.738062764996    -0.559221835057
    H            2.649064919709     3.278077286084     0.651169861371
    N            1.794343826973    -1.061403428176    -0.415969871516
    C            2.217525111661     0.212215342120    -0.102974810393
    H            2.991032570338    -2.793856595822    -0.809468371476
    H            5.021031397656    -1.300592222656    -0.416481115376
