# Supplementary material for: Computational Design of Photosensitive Polymer Templates To Drive Molecular Nanofabrication
Source: ACS Nano. 2024 Mar 28;18(14):9969–79. doi: 10.1021/acsnano.3c10575 (PMC11008366; doi:10.1021/acsnano.3c10575)
Supplement: Supplementary file 2 — nn3c10575_si_002.zip [file nn3c10575_si_002.zip › B3LYP-D3/basepairs/DD-AA/HH-hp+NN-hp.xyz]

30
E_abs = -497619.36130271678421023713 kcal/mol, BE_rigid = -15.621062579319 kcal/mol, BE_relax = -12.78558076677197988713 kcal/mol
    C           -2.327538785403    -2.161107064226     0.301840722951
    C           -3.624447477727     1.690079204405    -0.430643835718
    H           -4.906685210721    -0.801823197461    -1.062429455227
    C           -3.613466490833    -2.051796766455    -0.095345463930
    C           -3.413626833856     0.305498195078    -0.187674841449
    H           -4.219526657679    -2.945367487225    -0.248550259567
    C           -2.415479332449     2.328768924501    -0.178471437339
    H           -2.139075932072     3.375471087565    -0.257204905229
    N           -1.497366365974     1.382205662950     0.232101381089
    C           -2.093813367652     0.156388001372     0.210822296071
    H           -0.490350210511     1.523239376645     0.397460916944
    N           -4.294681348033    -0.814639596436    -0.246933547814
    N           -1.507602786168    -1.052563228032     0.598506684817
    H           -0.498034470255    -1.146470084560     0.435445566589
    H           -1.883735447224    -3.140712864347     0.479603915929
    H           -4.547983646067     2.167125661246    -0.750689157347
    C            3.464614729029     0.390927554663    -0.134674350736
    H            4.601253389644     2.310106732262    -0.337137582083
    C            2.052537394161     0.185228043923     0.215701585283
    C            2.413117325000     2.300100043280     0.210608517966
    C            3.685231739703     1.761953973777    -0.131672114917
    H            4.279801524801    -2.819294487754    -0.471078196632
    N            1.486948899122    -1.015815563397     0.313015429699
    N            1.443833670123     1.384139050970     0.419819479760
    N            4.214662355541    -0.721466715960    -0.368596360841
    H            1.859242622162    -3.067263889581     0.126303431543
    C            2.303612701800    -2.072093679522     0.055791673857
    C            3.640114240776    -1.960212433301    -0.277144914677
    H            2.186680657391     3.363751904933     0.308470270073
    H            5.196957432625    -0.636198780239    -0.608044988016
