# Supplementary material for: Computational Design of Photosensitive Polymer Templates To Drive Molecular Nanofabrication
Source: ACS Nano. 2024 Mar 28;18(14):9969–79. doi: 10.1021/acsnano.3c10575 (PMC11008366; doi:10.1021/acsnano.3c10575)
Supplement: Supplementary file 2 — nn3c10575_si_002.zip [file nn3c10575_si_002.zip › B3LYP-D3/basepairs/DD-AA/HH-hp+NN-hh.xyz]

32
E_abs = -511485.96741770028924802340 kcal/mol, BE_rigid = -12.164216520654 kcal/mol, BE_relax = -11.12324544162202765340 kcal/mol
    C           -2.548596837675    -2.352977923965     0.742231647797
    C           -3.821660112170     1.268311047660    -0.779788537548
    H           -5.012955987063    -1.334120092028    -1.030740155085
    C           -3.807011437606    -2.338272593705     0.261851129354
    C           -3.614444253903    -0.046184546829    -0.270509842225
    H           -4.398082588553    -3.255942258520     0.255726169846
    C           -2.636033997403     1.965715704591    -0.588119992644
    H           -2.359728500512     2.981299762390    -0.854735817193
    N           -1.740433030575     1.126082208501     0.047344343826
    C           -2.325753735192    -0.096176990430     0.220963532719
    H           -0.754234257628     1.311408496218     0.239058158874
    N           -4.498173262204    -1.167678082894    -0.164733571563
    N           -1.731893273388    -1.192474359897     0.884859083138
    H           -0.760349781096    -1.330467144605     0.591811094606
    H           -2.120443295161    -3.276462482446     1.135134526593
    H           -4.730072941755     1.659286881392    -1.233803843502
    C            1.926699859331     2.538224605769     0.527570239187
    C            3.329990845142     2.691446214806     0.381862052836
    N            1.280483901558     1.396108039034     0.378241669898
    C            4.082336049745     1.584596585046     0.059701356504
    C            2.008863451250     0.286001333252     0.064649632713
    C            3.430610073695     0.335427715272    -0.109813119776
    N            1.299860233637    -0.869879758453    -0.075019184092
    C            4.104759603587    -0.868281325801    -0.442941887028
    C            1.967499703192    -1.966091993657    -0.384876085652
    C            3.371913969169    -2.024984138629    -0.582826091729
    H            5.166108621378     1.649158353221    -0.067478416350
    H            1.312627978155     3.410456081711     0.778516121221
    H            1.371002129332    -2.879563585177    -0.491037543451
    H            3.844899771365    -2.974297490444    -0.839160729028
    H            5.188792451245    -0.858907403295    -0.583111456720
    H            3.786991043523     3.672298604943     0.522538660742
