# Supplementary material for: Computational Design of Photosensitive Polymer Templates To Drive Molecular Nanofabrication
Source: ACS Nano. 2024 Mar 28;18(14):9969–79. doi: 10.1021/acsnano.3c10575 (PMC11008366; doi:10.1021/acsnano.3c10575)
Supplement: Supplementary file 2 — nn3c10575_si_002.zip [file nn3c10575_si_002.zip › B3LYP-D3/basepairs/DD-AA/HH-hp+NO-p.xyz]

25
E_abs = -427515.67195856762377321137 kcal/mol, BE_rigid = -32.072282411769 kcal/mol, BE_relax = -17.75584312655372948137 kcal/mol
    C           -1.366465354432    -2.502065626046    -0.012725297644
    C           -3.133141350199     1.239862884169    -0.104237771088
    H           -4.427711227285    -1.346679096360    -0.315314443822
    C           -2.725699985165    -2.504946993833    -0.022380766162
    C           -2.758701765312    -0.122257291975    -0.048834346407
    H           -3.286473544462    -3.437641917329    -0.030052539326
    C           -1.944593413587     1.971043364835    -0.132821503859
    H           -1.786705601668     3.044053493698    -0.177312778337
    N           -0.875659916895     1.103453465468    -0.093026716120
    C           -1.356158451300    -0.164777800765    -0.044364782287
    H            0.153590222759     1.318069046575    -0.090304620466
    N           -3.475638506473    -1.324938737349     0.029896678959
    N           -0.627742355797    -1.326425935782    -0.005032171439
    H            0.415695451546    -1.294624422832    -0.007298346331
    H           -0.799637025865    -3.430706364332    -0.003901280711
    H           -4.139706691973     1.649655087524    -0.122108791947
    C            2.872376679115     2.183009289191    -0.053268602148
    N            1.927717164252     1.260425401881    -0.052879444528
    C            4.219555781210     1.626648358819    -0.012644165240
    C            2.614860013254     0.015885486571    -0.011505181958
    H            4.822498060042    -0.512746107219     0.045816099043
    O            2.037287979818    -1.087699503842     0.000549493065
    H            2.625839217872     3.247703708345    -0.082022290145
    C            4.066555063392     0.268450410244     0.013530485352
    H            5.143522114037     2.203008647265    -0.004102216588
