# Supplementary material for: Computational Design of Photosensitive Polymer Templates To Drive Molecular Nanofabrication
Source: ACS Nano. 2024 Mar 28;18(14):9969–79. doi: 10.1021/acsnano.3c10575 (PMC11008366; doi:10.1021/acsnano.3c10575)
Supplement: Supplementary file 2 — nn3c10575_si_002.zip [file nn3c10575_si_002.zip › B3LYP-D3/basepairs/DD-AA/HH-hp+NO-h.xyz]

27
E_abs = -462273.91118411620003309622 kcal/mol, BE_rigid = -12.113716858864 kcal/mol, BE_relax = -11.29193686951003329622 kcal/mol
    C           -2.088467211377    -1.969141762515     0.561738660059
    C           -3.329231945660     1.818116954153    -0.521479745775
    H           -4.641691148165    -0.717870127001    -0.901241701989
    C           -3.384389378112    -1.864421447983     0.209178622465
    C           -3.130715021417     0.453113671334    -0.163485372205
    H           -4.019434626773    -2.752520718186     0.204298084786
    C           -2.103141539727     2.454062464185    -0.377651663974
    H           -1.809417564172     3.481403709426    -0.569046667870
    N           -1.188129597611     1.526550890770     0.080143023225
    C           -1.805344482912     0.312511278186     0.193290223811
    H           -0.192479162740     1.672668270155     0.243626141347
    N           -4.052945184171    -0.639042835770    -0.070524930770
    N           -1.200927650872    -0.861086629854     0.700979451502
    H           -0.276747034693    -1.024042003345     0.292410439870
    H           -1.675165388795    -2.936840006783     0.852388917648
    H           -4.257819926989     2.281431831577    -0.848126343454
    C            2.464004922856     0.598824760174     0.192000761286
    C            3.928463510410     0.632818629032     0.289373382462
    N            4.018570373774    -1.596496220361    -0.473632881938
    C            4.662127287751    -0.453482443071    -0.046722208868
    C            2.651819922868    -1.613669011190    -0.537592770652
    H            2.213635624826    -2.561254989352    -0.873910657135
    H            4.400874160525     1.553402978959     0.630691227333
    O            1.761803924592     1.565222610165     0.461018856293
    N            1.880930279003    -0.622506013206    -0.236258433101
    H            4.546744085119    -2.421467682507    -0.731432353298
    H            5.751301484880    -0.494946708447    -0.004689559069
