# Supplementary material for: Computational Design of Photosensitive Polymer Templates To Drive Molecular Nanofabrication
Source: ACS Nano. 2024 Mar 28;18(14):9969–79. doi: 10.1021/acsnano.3c10575 (PMC11008366; doi:10.1021/acsnano.3c10575)
Supplement: Supplementary file 2 — nn3c10575_si_002.zip [file nn3c10575_si_002.zip › B3LYP-D3/basepairs/DD-AA/HH-hp+OO-h.xyz]

30
E_abs = -523275.07471924817236926302 kcal/mol, BE_rigid = -10.906916436946 kcal/mol, BE_relax = -8.60147578386529537302 kcal/mol
    C           -2.607656377679    -2.366383461052     0.457165306365
    C           -3.186965240015     1.434985324912    -1.057203580590
    H           -3.836350525949    -1.094510538966    -2.259630618836
    C           -3.355664063920    -2.296117200496    -0.664076920465
    C           -3.145754560152     0.058788469368    -0.696774307767
    H           -3.734944718118    -3.204622007063    -1.132167494872
    C           -2.430341827139     2.116546214769    -0.114995495503
    H           -2.172726861839     3.167865517807    -0.038696222215
    N           -1.974991879174     1.205008527446     0.820103015413
    C           -2.380725859029    -0.047562735010     0.454989996062
    H           -1.277603175132     1.390730348627     1.536157764162
    N           -3.785740766999    -1.080220347760    -1.243366606150
    N           -2.156543698902    -1.229120245475     1.174701074087
    H           -1.203900293326    -1.311258052540     1.559894436697
    H           -2.370299380490    -3.329555600204     0.907865029454
    H           -3.706808477665     1.876592227333    -1.904020335877
    C            4.222248391300     0.255611091164    -1.283087422102
    C            3.753501371477     1.430761918801    -0.682685360236
    O            0.695519209570     1.137162291393     2.062370768139
    C            2.725332887366     1.379265280168     0.257902358286
    N            1.106752711648     0.072591384421     1.568482900924
    C            2.633021386266    -1.052303472035    -0.001244789974
    O            0.636578076936    -1.041791998855     1.857981280451
    C            2.177494462836     0.133631517552     0.587784393483
    H            2.337887493547     2.273834669447     0.742129457407
    H            5.027573987723     0.303557511580    -2.019445595200
    H            2.175430330745    -1.997585040209     0.285509295987
    C            3.660244508611    -0.981324254137    -0.941110317509
    H            4.025110977626    -1.897371650793    -1.410175887634
    H            4.191147078886     2.394812196118    -0.949633667003
