# Supplementary material for: Computational Design of Photosensitive Polymer Templates To Drive Molecular Nanofabrication
Source: ACS Nano. 2024 Mar 28;18(14):9969–79. doi: 10.1021/acsnano.3c10575 (PMC11008366; doi:10.1021/acsnano.3c10575)
Supplement: Supplementary file 2 — nn3c10575_si_002.zip [file nn3c10575_si_002.zip › B3LYP-D3/basepairs/DD-AA/HH-h-p+NN-pp.xyz]

30
E_abs = -497636.96006206311081038341 kcal/mol, BE_rigid = -14.682858715067 kcal/mol, BE_relax = -13.61071694194178042341 kcal/mol
    C           -1.557370580016    -0.705321916860     0.436370918824
    C           -2.932747358250    -0.696004916223     0.322021287207
    C           -2.811272468026     1.734527443056    -0.195504086159
    C           -3.615471103543     0.511514449897     0.021246896005
    C           -1.447346106864     1.649739524433    -0.075142184493
    H           -5.810081277796     0.196756355818    -0.070845708147
    H           -5.913162252900     2.819946222849    -0.662079888803
    N           -0.780652241863    -1.812456949750     0.816859909471
    N           -0.851607120646     0.463898228230     0.244101528000
    H           -3.442459035630     3.835400134318    -0.711117988903
    C           -4.995041981900     2.259782533544    -0.471834847108
    H           -0.767736043284     2.491682004346    -0.218004441208
    H           -3.480692590142    -1.630925690271     0.462780551692
    C           -4.951335070559     0.861818152437    -0.155458581972
    C           -3.714499412510     2.801869729665    -0.502322475362
    H            0.166430868104     0.449960634909     0.365930239731
    H           -1.341008936654    -2.660503659303     0.837004936260
    H            0.034198952009    -1.968044576817     0.215493959678
    C            3.250129174650     1.082623554018     0.631109064140
    N            4.402727959683    -2.058801049649    -0.574484504032
    N            2.161056079301     0.390497819886     0.360189019027
    N            4.432136616854     0.389164107082     0.364664068681
    C            4.020572776219    -0.828554490707    -0.109487614030
    H            5.370248544374     0.739800041564     0.504351398482
    C            3.200583619505    -2.726300972959    -0.829196755070
    H            3.276297882742     2.095734067771     1.024997699040
    N            2.127998669529    -2.010331816351    -0.558889867406
    C            2.639996190974    -0.814633366863    -0.106086629576
    H            3.203746577146    -3.742952751222    -1.215367805235
    H            5.332222518103    -2.430887568001    -0.716430339183
