# Supplementary material for: Computational Design of Photosensitive Polymer Templates To Drive Molecular Nanofabrication
Source: ACS Nano. 2024 Mar 28;18(14):9969–79. doi: 10.1021/acsnano.3c10575 (PMC11008366; doi:10.1021/acsnano.3c10575)
Supplement: Supplementary file 2 — nn3c10575_si_002.zip [file nn3c10575_si_002.zip › B3LYP-D3/basepairs/DD-AA/HH-h-p+NN-hp.xyz]

32
E_abs = -511484.81102110106917825857 kcal/mol, BE_rigid = -15.779485544285 kcal/mol, BE_relax = -14.32760043050796378857 kcal/mol
    C           -1.789642351625    -0.564292477877     0.505592624572
    C           -3.166582052029    -0.523745779201     0.413121505679
    C           -2.983217546500     1.864179085373    -0.258511292877
    C           -3.818397433189     0.681239170468     0.044342042952
    C           -1.620027417935     1.746302213386    -0.153274668267
    H           -6.023038202585     0.426044083232     0.001432753955
    H           -6.060494770361     3.008299108319    -0.751508323777
    N           -1.040174847132    -1.669417856857     0.943548181400
    N           -1.052360511740     0.565443296064     0.227631783469
    H           -3.561934840051     3.945254768178    -0.899329568140
    C           -5.155682510015     2.434797341230    -0.538489853347
    H           -0.919397589647     2.557971091766    -0.357655486451
    H           -3.738824859936    -1.429712905631     0.627163913075
    C           -5.147011111560     1.059020653234    -0.136108034052
    C           -3.860432630632     2.936263982124    -0.619282289763
    H           -0.027154791423     0.517711939750     0.318966619676
    H           -1.606320519611    -2.513888812512     0.954072187801
    H           -0.200790660304    -1.832015395394     0.380305216469
    C            3.975786971671    -0.630128516281     0.056596411820
    H            5.178213864141     1.139353871248     0.716071265870
    C            2.508133047539    -0.771879297323    -0.035901736682
    C            2.922723436233     1.206991543511     0.669978936280
    C            4.227205301693     0.653062690947     0.515045661198
    H            4.743619544846    -3.690265284388    -0.990787989260
    N            1.905457098789    -1.877870776876    -0.433768691809
    N            1.905735676905     0.385030979870     0.350313015039
    N            4.715033678879    -1.710567099009    -0.299331647221
    H            2.238142898221    -3.832624068013    -1.103248062225
    C            2.719655193069    -2.910939336785    -0.771226282574
    C            4.101532883772    -2.855452834411    -0.716081067218
    H            2.712083713093     2.219846262558     1.019739449595
    H            5.729605530201    -1.671896325288    -0.255371209710
