# Supplementary material for: Computational Design of Photosensitive Polymer Templates To Drive Molecular Nanofabrication
Source: ACS Nano. 2024 Mar 28;18(14):9969–79. doi: 10.1021/acsnano.3c10575 (PMC11008366; doi:10.1021/acsnano.3c10575)
Supplement: Supplementary file 2 — nn3c10575_si_002.zip [file nn3c10575_si_002.zip › B3LYP-D3/basepairs/DD-AA/HH-h-p+NN-hh.xyz]

34
E_abs = -525352.29360345151371158716 kcal/mol, BE_rigid = -15.096379753140 kcal/mol, BE_relax = -13.54173247229750709716 kcal/mol
    C           -1.928922986071    -0.736043077495     0.746771286248
    C           -3.303670693115    -0.756752339748     0.625398915869
    C           -3.188183365699     1.548758169244    -0.307284250520
    C           -3.988199907565     0.374553017674     0.109356930895
    C           -1.825243653822     1.494348466374    -0.165607597876
    H           -6.179806916024     0.032972447900     0.048357223591
    H           -6.289884388168     2.511395461907    -0.992030545540
    N           -1.144414936574    -1.752707424516     1.313005444532
    N           -1.226763118468     0.383497223945     0.356308172880
    H           -3.824615230464     3.522849454765    -1.187553507141
    C           -5.371047250779     2.000741590793    -0.695497400763
    H           -1.148603458727     2.301908017167    -0.451024709229
    H           -3.848392661348    -1.653614251385     0.930211062906
    C           -5.323440024809     0.679179146198    -0.140586430546
    C           -4.093841580198     2.539914113477    -0.804158901341
    H           -0.205258957476     0.374661856191     0.457020229593
    H           -1.657676028752    -2.628375505164     1.372305841065
    H           -0.265108697798    -1.895843297370     0.806252061027
    C            2.457852795126     1.577286343027     0.654848932407
    C            3.858847851336     1.700853837395     0.465315538107
    N            1.775134437801     0.464742767241     0.454126613863
    C            4.565427574434     0.598839077537     0.039781252978
    C            2.458100467975    -0.640496968473     0.039962177780
    C            3.871672198558    -0.618049717973    -0.187927422364
    N            1.707912539364    -1.763740014156    -0.142388221064
    C            4.494431029737    -1.814976409076    -0.628069717800
    C            2.328205899899    -2.855057872737    -0.551820291531
    C            3.721292288199    -2.938255584943    -0.813516790517
    H            5.645117282471     0.643450410865    -0.124801025962
    H            1.878759196171     2.445507263661     0.988275500083
    H            1.701445149671    -3.743211655848    -0.690193262065
    H            4.155123373806    -3.880664524726    -1.151509671030
    H            5.571787883866    -1.827248700786    -0.811987850679
    H            4.350121209711     2.656447962640     0.654804190335
