# Supplementary material for: Computational Design of Photosensitive Polymer Templates To Drive Molecular Nanofabrication
Source: ACS Nano. 2024 Mar 28;18(14):9969–79. doi: 10.1021/acsnano.3c10575 (PMC11008366; doi:10.1021/acsnano.3c10575)
Supplement: Supplementary file 2 — nn3c10575_si_002.zip [file nn3c10575_si_002.zip › B3LYP-D3/basepairs/DD-AA/HH-h-p+NO-p.xyz]

27
E_abs = -441374.62081764712734925657 kcal/mol, BE_rigid = -17.516103905710 kcal/mol, BE_relax = -12.79700348550832140657 kcal/mol
    C           -1.028742557463    -1.107642937638     0.135284782233
    C           -2.419910102030    -1.115768984249     0.026703390458
    C           -2.363438660320     1.362063443842    -0.000885325984
    C           -3.122062473328     0.099195899462    -0.043856708583
    C           -0.997264369692     1.299458186665     0.107463963372
    H           -5.315309076438    -0.260526074056    -0.216444788975
    H           -5.505616133028     2.416885534482    -0.270928032365
    N           -0.261319768217    -2.242880750657     0.267065019236
    N           -0.362061871762     0.093799985467     0.174376007789
    H           -3.067170973244     3.498938822988    -0.090678861042
    C           -4.572364468227     1.857654406743    -0.187018709107
    H           -0.345371833012     2.173450206807     0.143639524690
    H           -2.940205170738    -2.075349399300    -0.002166083282
    C           -4.482661360379     0.438667286132    -0.159382381605
    C           -3.303054528112     2.436327786566    -0.092831992409
    H            0.671230025090     0.094031976672     0.242397664203
    H           -0.715747525653    -3.102355511447    -0.017971689467
    H            0.728171176676    -2.194289601745     0.011863591343
    C            3.498526555654     1.045240081124     0.231466929059
    N            2.560687264724     0.141649599030     0.197239256585
    C            4.845360137040     0.521068413249    -0.091580639531
    C            3.230754638057    -1.083054525904    -0.161851365232
    H            5.421790895521    -1.550265482044    -0.616832139497
    O            2.649225821916    -2.151664959728    -0.274635618624
    H            3.278687498113     2.088306965104     0.477774975665
    C            4.685054143373    -0.798287279424    -0.344559288047
    H            5.760465954121     1.110995826612    -0.111321391313
