# Supplementary material for: Computational Design of Photosensitive Polymer Templates To Drive Molecular Nanofabrication
Source: ACS Nano. 2024 Mar 28;18(14):9969–79. doi: 10.1021/acsnano.3c10575 (PMC11008366; doi:10.1021/acsnano.3c10575)
Supplement: Supplementary file 2 — nn3c10575_si_002.zip [file nn3c10575_si_002.zip › B3LYP-D3/basepairs/DD-AA/HH-h-p+OO-h.xyz]

32
E_abs = -537138.74790117288231400393 kcal/mol, BE_rigid = -9.426612289791 kcal/mol, BE_relax = -8.36695898802625599393 kcal/mol
    C           -2.079747588827    -1.193830513132     0.425266599440
    C           -3.427534222067    -1.454320437296     0.292378234203
    C           -3.784259207413     0.970489746342    -0.145322575457
    C           -4.331550626748    -0.395202881118     0.019875535164
    C           -2.433151023155     1.157022376516    -0.007938006570
    H           -6.419011050101    -1.134722286135    -0.116966769378
    H           -7.035105426833     1.432491531626    -0.629764251428
    N           -1.096929709705    -2.133816616613     0.781194613707
    N           -1.618296452512     0.098167363398     0.279649294265
    H           -4.816537280612     2.918964232335    -0.607722860197
    C           -6.026213788253     1.060064477734    -0.440997666344
    H           -1.933196192165     2.121212864051    -0.111272846021
    H           -3.780708563588    -2.482817996382     0.397080958921
    C           -5.708425830724    -0.310706561584    -0.166994537814
    C           -4.879056703098     1.846248416416    -0.433287885876
    H           -0.622570393290     0.266481362039     0.409460278623
    H           -1.463867427252    -3.081560697326     0.737610801686
    H           -0.263723311255    -2.071579990347     0.191102673224
    C            6.273119534884     0.459989982461    -0.106638634188
    C            5.432899786755     1.383183355377     0.527440563186
    O            1.382762666909     0.658972491439     0.489243751133
    C            4.052951679111     1.181189865711     0.541882783885
    N            2.087473521636    -0.176365262855    -0.080387005123
    C            4.359729376709    -0.891449588792    -0.725668318314
    O            1.647984358760    -1.176957433556    -0.641548676278
    C            3.540708256180     0.043672912243    -0.087563445412
    H            3.372301757233     1.879475581318     1.026061635098
    H            7.352557066939     0.625043117260    -0.114915598257
    H            3.911335003412    -1.761818861377    -1.202032848867
    C            5.737374256624    -0.673410251774    -0.730313983375
    H            6.395176212491    -1.391359373925    -1.223332029125
    H            5.853424306484     2.265149343510     1.013638235001
