# Supplementary material for: Computational Design of Photosensitive Polymer Templates To Drive Molecular Nanofabrication
Source: ACS Nano. 2024 Mar 28;18(14):9969–79. doi: 10.1021/acsnano.3c10575 (PMC11008366; doi:10.1021/acsnano.3c10575)
Supplement: Supplementary file 2 — nn3c10575_si_002.zip [file nn3c10575_si_002.zip › B3LYP-D3/basepairs/DD-AA/HH-h-p+NO-h.xyz]

29
E_abs = -476140.22761227206048869576 kcal/mol, BE_rigid = -15.409096652548 kcal/mol, BE_relax = -13.70066630482150477576 kcal/mol
    C           -1.323250784496    -1.273386604838     0.234988257207
    C           -2.703144210511    -1.307451396223     0.189307641110
    C           -2.691159426124     1.165084637980    -0.109430192335
    C           -3.440098943833    -0.105184547763     0.029204751346
    C           -1.321917024392     1.122445981501    -0.062358248569
    H           -5.624671886670    -0.494296346691     0.014457159352
    H           -5.848483897674     2.164507895104    -0.325444823245
    N           -0.491918865429    -2.374684639773     0.476263793227
    N           -0.670349641696    -0.065476528918     0.113357035304
    H           -3.420962259749     3.277511505321    -0.400966347935
    C           -4.902625127690     1.626348673071    -0.232012689943
    H           -0.679875127390     1.999951294862    -0.160718315593
    H           -3.210564976289    -2.270804166705     0.279065602662
    C           -4.794410794019     0.208012184146    -0.049813558240
    C           -3.645599149381     2.219838550494    -0.272290185837
    H            0.352340026655    -0.056654104350     0.166059994582
    H           -0.971448565377    -3.253700028144     0.302200736264
    H            0.385776442888    -2.345226040463    -0.049576339125
    C            2.993141542845    -0.991603313483    -0.385356569926
    C            4.455525668058    -0.920861773919    -0.490161591538
    N            4.412180228211     1.217658202305     0.508846445653
    C            5.120926385852     0.170080242626    -0.044520923355
    C            3.051281135381     1.138674789664     0.593429327790
    H            2.556730165153     2.008257462827     1.042302413397
    H            4.982883108070    -1.766289137202    -0.930753773488
    O            2.337021793688    -1.952147261981    -0.762597235286
    N            2.344458935080     0.134799240840     0.189590771362
    H            4.891503988758     2.042490520456     0.849769018557
    H            6.204251295192     0.288101219652    -0.089680647559
