# Supplementary material for: Computational Design of Photosensitive Polymer Templates To Drive Molecular Nanofabrication
Source: ACS Nano. 2024 Mar 28;18(14):9969–79. doi: 10.1021/acsnano.3c10575 (PMC11008366; doi:10.1021/acsnano.3c10575)
Supplement: Supplementary file 2 — nn3c10575_si_002.zip [file nn3c10575_si_002.zip › B3LYP-D3/basepairs/DD-AA/HH-hh+NN-pp.xyz]

30
E_abs = -518484.06708964406569645707 kcal/mol, BE_rigid = -10.244760451756 kcal/mol, BE_relax = -9.87080427919762791707 kcal/mol
    N           -1.189455040743    -1.163085752123    -0.755034048785
    C           -1.850610309150    -2.383137157931    -0.494126932436
    H           -0.224525445013     1.241280024387    -0.345271576286
    C           -1.913514569256     2.358321983203    -0.092570664189
    C           -1.851675341047    -0.017139487464    -0.230386806945
    H           -1.429398538366     3.316487204063    -0.291820576202
    C           -3.068981956499    -2.456147079495     0.060930648646
    H           -3.591399833543    -3.410114518482     0.154787008454
    N           -3.815638470293    -1.303472483924     0.454272935230
    C           -3.075396374302    -0.080362229285     0.324741829659
    H           -4.163501060639    -1.411361143439     1.414572971881
    N           -1.224879665161     1.218051008100    -0.562670613194
    N           -3.852232264706     1.084140335302     0.643273627827
    H           -0.189442582384    -1.196630009009    -0.535332271198
    H           -3.676048952211     3.214931485427     0.722666023887
    C           -3.132245763070     2.304627736547     0.463867297796
    H           -4.218432747203     1.019138902230     1.600414180889
    H           -1.345672420051    -3.280022429816    -0.858598753435
    C            3.007826464378     2.056483829668     0.239861566146
    N            4.211159964218    -1.288727190290     0.136638651942
    N            1.941319636099     1.309980787704     0.039599107023
    N            4.196293270744     1.325012519970     0.339353798613
    C            3.809966799789     0.020094617409     0.184053063146
    H            5.119696045268     1.707160081575     0.492648413613
    C            3.031311709704    -2.009439941769    -0.076462338099
    H            3.016999687802     3.140640649153     0.325858914201
    N            1.956312991602    -1.253109659813    -0.159553466598
    C            2.440300772082     0.026390867251     0.003648877964
    H            3.052660130299    -3.093618021559    -0.159940945778
    H            5.140065161223    -1.678849088020     0.223778721793
