# Supplementary material for: Computational Design of Photosensitive Polymer Templates To Drive Molecular Nanofabrication
Source: ACS Nano. 2024 Mar 28;18(14):9969–79. doi: 10.1021/acsnano.3c10575 (PMC11008366; doi:10.1021/acsnano.3c10575)
Supplement: Supplementary file 2 — nn3c10575_si_002.zip [file nn3c10575_si_002.zip › B3LYP-D3/basepairs/DD-AA/HH-hh+NN-hp.xyz]

32
E_abs = -532333.63303453573040060731 kcal/mol, BE_rigid = -14.088007494296 kcal/mol, BE_relax = -12.30267362147014755731 kcal/mol
    N           -1.306538663738    -0.968438721104    -0.495647386556
    C           -2.081780635475    -2.144521251621    -0.564219150563
    H           -0.242529631893     1.269632513537     0.005815690015
    C           -1.880085167340     2.453698651510     0.496276869237
    C           -1.970890994426     0.125214414957     0.099582906304
    H           -1.281352353042     3.359432140794     0.384795263414
    C           -3.415922534973    -2.137048755755    -0.399430399988
    H           -4.009919406635    -3.043136673598    -0.516158414819
    N           -4.138919880453    -0.937291569330    -0.162298538906
    C           -3.314600097709     0.153583256672     0.257647688882
    H           -4.936144402695    -1.069579046676     0.462184755139
    N           -1.187080223377     1.242638479268     0.412987899163
    N           -4.007611523135     1.300741134264     0.753302906755
    H           -0.325373844700    -1.091046544533    -0.220237375680
    H           -3.756117391889     3.445518552593     0.687393037747
    C           -3.214417456604     2.498616297811     0.656533908726
    H           -4.309062955477     1.149958595009     1.725699041678
    H           -1.545956925559    -3.057278092044    -0.823767379622
    C            3.739554823965     0.163832005324     0.004952349288
    H            4.945661372657     2.049509070348    -0.083613864217
    C            2.291704113504    -0.014188787048    -0.163395247771
    C            2.708769028202     2.077389959168    -0.379689116223
    C            3.996786158193     1.521531096327    -0.138113890710
    H            4.488548613831    -3.036525100560     0.536951778291
    N            1.679537396255    -1.194371770148    -0.084383115779
    N            1.696303098017     1.184190921322    -0.398773422059
    N            4.477599908095    -0.954179600744     0.253261359853
    H            2.008437862255    -3.235735265033     0.242548171320
    C            2.487991853846    -2.257183942488     0.170781614006
    C            3.857714221969    -2.172054464902     0.338535775363
    H            2.502879794047     3.136680552520    -0.546208094093
    H            5.482434927489    -0.888593943532     0.378648214877
