# Supplementary material for: Computational Design of Photosensitive Polymer Templates To Drive Molecular Nanofabrication
Source: ACS Nano. 2024 Mar 28;18(14):9969–79. doi: 10.1021/acsnano.3c10575 (PMC11008366; doi:10.1021/acsnano.3c10575)
Supplement: Supplementary file 2 — nn3c10575_si_002.zip [file nn3c10575_si_002.zip › B3LYP-D3/basepairs/DD-AA/HH-hh+NN-hh.xyz]

34
E_abs = -546200.26454291688441948174 kcal/mol, BE_rigid = -11.322685160577 kcal/mol, BE_relax = -10.66573169396917641174 kcal/mol
    N           -1.562149727292    -1.060118545507    -0.986681029142
    C           -2.199648656253    -2.310475255369    -0.827364049810
    H           -0.560939549189     1.235983151030    -0.444714127856
    C           -2.170657010122     2.309337493599     0.266498956700
    C           -2.199337392262     0.005193595941    -0.298573857910
    H           -1.645188808097     3.264945871497     0.246948328324
    C           -3.379979709503    -2.462165341796    -0.208481270831
    H           -3.889861916540    -3.426795892038    -0.187198968567
    N           -4.104103154151    -1.371723143731     0.359799117266
    C           -3.383443754686    -0.136137426578     0.329004454539
    H           -4.407345633400    -1.594446822865     1.314987507561
    N           -1.586406062054     1.269591251263    -0.484115844952
    N           -4.120205394978     0.979328370861     0.847839077143
    H           -0.552575509930    -1.089920404228    -0.796935749633
    H           -3.825502262996     3.028428789991     1.389755225052
    C           -3.352248112640     2.182759466610     0.890141067027
    H           -4.503855388569     0.759151103501     1.773127780676
    H           -1.715759132804    -3.153393579429    -1.324142274658
    C            2.155752718416     2.368435410990    -0.359043702811
    C            3.538411817602     2.484001513482    -0.073817606197
    N            1.488131260073     1.225284225909    -0.378177023981
    C            4.255175487043     1.337677230727     0.199053077952
    C            2.177675385600     0.081571335917    -0.103398404782
    C            3.581830876363     0.088606272456     0.190784973052
    N            1.447464177968    -1.068189713921    -0.124822859428
    C            4.212152674025    -1.154469879142     0.455754881048
    C            2.075416668863    -2.205270191756     0.126957005483
    C            3.457588501134    -2.308085575999     0.420210356229
    H            5.325532577954     1.372416179367     0.417696599963
    H            1.574372903417     3.268615284625    -0.588575153708
    H            1.458141304431    -3.110465714390     0.105911190310
    H            3.900535115068    -3.285607941298     0.617860529965
    H            5.280564593867    -1.179447924930     0.684956979013
    H            4.014336609690     3.466054958193    -0.080139239992
