# Supplementary material for: Computational Design of Photosensitive Polymer Templates To Drive Molecular Nanofabrication
Source: ACS Nano. 2024 Mar 28;18(14):9969–79. doi: 10.1021/acsnano.3c10575 (PMC11008366; doi:10.1021/acsnano.3c10575)
Supplement: Supplementary file 2 — nn3c10575_si_002.zip [file nn3c10575_si_002.zip › B3LYP-D3/basepairs/DD-AA/HH-hh+NO-p.xyz]

27
E_abs = -462234.27704793061396809271 kcal/mol, BE_rigid = -28.723923922297 kcal/mol, BE_relax = -21.60629352529590166271 kcal/mol
    N           -0.651770915565    -1.104805908414    -0.347323804597
    C           -1.494342641822    -2.206706440423    -0.424121981176
    H            0.529937248594     1.160984045851    -0.235670937834
    C           -0.926489106540     2.373625805860     0.643342166464
    C           -1.200553832427     0.090073366909     0.077942631040
    H           -0.246191325194     3.219769163497     0.729694203996
    C           -2.823800765123    -2.109526493996    -0.235663460992
    H           -3.484826886782    -2.972465045321    -0.292288011570
    N           -3.438486498420    -0.867609754112     0.107817945323
    C           -2.554230873358     0.219475618204     0.249832018463
    H           -4.249598720018    -0.631042504791    -0.470635917892
    N           -0.327491707539     1.138172424880     0.360914791887
    N           -3.150132923212     1.436289205766     0.614492230340
    H            0.391051236312    -1.224668810566    -0.292347102913
    H           -2.703335054668     3.477072411823     1.066413600359
    C           -2.253045819024     2.519515053613     0.810801072425
    H           -3.857506494693     1.325971581138     1.344932251305
    H           -1.014520631629    -3.162185347446    -0.634112881019
    C            3.133515551658    -1.795860677109     0.376058174144
    N            2.128744945009    -1.150733958764    -0.181990224432
    C            4.374230196734    -1.026195844248     0.386738889396
    C            2.661453282244     0.116743187544    -0.577614143510
    H            4.734075642101     1.027791159423    -0.381988927587
    O            1.978470833578     0.982018995460    -1.150136547480
    H            3.010136014482    -2.805526646168     0.776625316789
    C            4.085830600116     0.173981079440    -0.198889040952
    H            5.327622053787    -1.369991290360     0.786153618378
