# Supplementary material for: Computational Design of Photosensitive Polymer Templates To Drive Molecular Nanofabrication
Source: ACS Nano. 2024 Mar 28;18(14):9969–79. doi: 10.1021/acsnano.3c10575 (PMC11008366; doi:10.1021/acsnano.3c10575)
Supplement: Supplementary file 2 — nn3c10575_si_002.zip [file nn3c10575_si_002.zip › B3LYP-D3/basepairs/DD-AA/HH-hh+NO-h.xyz]

29
E_abs = -496987.44733241701422992042 kcal/mol, BE_rigid = -10.506056565147 kcal/mol, BE_relax = -10.07344620607620742042 kcal/mol
    N           -0.912827704907    -1.357185936177    -0.553800558730
    C           -1.593368797687    -2.591675364490    -0.453927326071
    H           -0.061150268876     0.984636030327     0.074547548831
    C           -1.769934179230     2.112668692716     0.186608750002
    C           -1.687654739224    -0.238475044090    -0.141506134866
    H           -1.249330625744     3.071992077633     0.203397253554
    C           -2.896819521296    -2.691620939716    -0.156418614234
    H           -3.410354890693    -3.654326454878    -0.183266172834
    N           -3.728342754402    -1.558215252108     0.105739088071
    C           -2.993669533039    -0.328087850414     0.162644544433
    H           -4.256395660802    -1.698960834887     0.975625841467
    N           -1.018763677313     1.012097116593    -0.286658130206
    N           -3.825173915073     0.824735320979     0.375868630731
    H            0.016516781145    -1.375451365888    -0.122050306490
    H           -3.646542116773     2.921205951779     0.761957461408
    C           -3.073527248592     2.032781931925     0.492010768450
    H           -4.412698219921     0.687485078239     1.205887300770
    H           -1.008383718393    -3.473876932529    -0.720080322742
    C            2.684342679713    -0.396446654908     0.353365945398
    C            4.136597983912    -0.484569266782     0.152595023459
    N            4.236203840304     1.861231791131    -0.075530650405
    C            4.867957137325     0.634555053113    -0.056587016910
    C            2.882528606698     1.922543097112     0.116002517999
    H            2.452553432195     2.931006095233     0.082639600665
    H            4.600332888445    -1.470358944246     0.171002802505
    O            1.976416941914    -1.377044085352     0.535889528198
    N            2.115901024788     0.904912988855     0.323436805225
    H            4.762845966143     2.711524044672    -0.234552798320
    H            5.946722841045     0.640762184756    -0.217545341844
