# Supplementary material for: Computational Design of Photosensitive Polymer Templates To Drive Molecular Nanofabrication
Source: ACS Nano. 2024 Mar 28;18(14):9969–79. doi: 10.1021/acsnano.3c10575 (PMC11008366; doi:10.1021/acsnano.3c10575)
Supplement: Supplementary file 2 — nn3c10575_si_002.zip [file nn3c10575_si_002.zip › B3LYP-D3/basepairs/DD-AA/HH-hh+OO-h.xyz]

32
E_abs = -557997.06934984174573231637 kcal/mol, BE_rigid = -18.444826948512 kcal/mol, BE_relax = -15.84146741319063572637 kcal/mol
    N           -1.894735519113    -0.954165557579    -1.804503826498
    C           -1.872780084793    -2.214287473405    -1.156846811013
    H           -1.165443516975     1.516693027475    -2.368204001393
    C           -1.723862510820     2.527807657500    -0.695187555969
    C           -1.678822527543     0.156230850372    -0.958406533088
    H           -1.890596130550     3.504951272755    -1.150321810948
    C           -1.665077038540    -2.352528462761     0.157687327149
    H           -1.722477749645    -3.322499330135     0.652778855325
    N           -1.457724931385    -1.237738061690     1.011186611682
    C           -1.462791003766     0.019221945142     0.376555506626
    H           -0.665893644925    -1.357813788396     1.648753035992
    N           -1.815551814821     1.420220122925    -1.574667631665
    N           -1.381059988350     1.127623651691     1.240164129945
    H           -1.255869078124    -0.935183853204    -2.612127314070
    H           -1.521938602523     3.253759904055     1.294519826235
    C           -1.517312943680     2.396515055004     0.620324016439
    H           -0.588070850305     1.073467972368     1.885078658212
    H           -2.094190281574    -3.073039313413    -1.791709466465
    C            2.484361635616    -0.290102987944     2.324174353371
    C            2.274780293712     0.985616586529     1.782473501056
    O            0.965167224594     1.280961731198    -2.127157368062
    C            1.801288213298     1.134674314338     0.477887068686
    N            1.090536369493     0.133676479711    -1.662747682222
    C            1.728988971474    -1.295829867936     0.244838919164
    O            0.893466800711    -0.894837074199    -2.334064986233
    C            1.534401853746    -0.011890204751    -0.282856996618
    H            1.630003872971     2.112080883729     0.030366713128
    H            2.859969405489    -0.398907543541     3.343471956805
    H            1.502989384304    -2.158674251699    -0.379176452674
    C            2.204859453622    -1.425258620888     1.550833146559
    H            2.366201362216    -2.423095766457     1.965433759024
    H            2.490478739882     1.875454730610     2.378437962804
