# Supplementary material for: Computational Design of Photosensitive Polymer Templates To Drive Molecular Nanofabrication
Source: ACS Nano. 2024 Mar 28;18(14):9969–79. doi: 10.1021/acsnano.3c10575 (PMC11008366; doi:10.1021/acsnano.3c10575)
Supplement: Supplementary file 2 — nn3c10575_si_002.zip [file nn3c10575_si_002.zip › B3LYP-D3/basepairs/DD-AA/HH-hh-p+NN-pp.xyz]

32
E_abs = -545467.80884942113069711147 kcal/mol, BE_rigid = -17.465830580114 kcal/mol, BE_relax = -17.14312534660145833147 kcal/mol
    H            0.361996172918     1.267903883095     0.000184409646
    H           -0.818111888463    -3.293905715422    -0.001208372880
    H           -3.261400470493     3.414405026451     0.000785833600
    C           -1.392948420560     2.415471107901     0.000702247839
    C           -2.758346451809     2.445070542260     0.000631257803
    N           -0.658064368325     1.216795016195     0.000590230417
    C           -3.488637997416     1.204108717665     0.000415878266
    C           -1.309791914944     0.013084548844     0.000436561514
    C           -2.685636222524     0.021760392141     0.000344708797
    N           -0.673219052042    -1.198456879852     0.000334555860
    C           -3.503312519035    -1.150549620854     0.000099618125
    C           -1.422969049405    -2.387742255420    -0.000454310114
    C           -2.788468596398    -2.400502198897    -0.000570484617
    H           -3.303536556500    -3.363475889634    -0.001435336939
    H           -0.777213753616     3.313919864935     0.000934629588
    C           -4.820530775854     0.751379840406     0.000311806110
    H            0.345937612105    -1.264082834547     0.000674465391
    C           -4.829369135247    -0.681185379457     0.000162448539
    H           -5.727479503249    -1.299999900104     0.000149603634
    H           -5.710805093428     1.381270966892     0.000263897753
    C            3.488431512057     2.012755221194    -0.000435700488
    N            4.668053070709    -1.343217481883     0.000368349541
    N            2.405211856427     1.260847494237    -0.000286296236
    N            4.677242067693     1.279964316780    -0.000168055096
    C            4.277297629976    -0.030266216475     0.000232782937
    H            5.612137770720     1.665504479500     0.000052152017
    C            3.474014003453    -2.067686395069     0.000391072923
    H            3.505924415820     3.100006924602    -0.000792097589
    N            2.396041583878    -1.308209523826     0.000267721564
    C            2.897114878983    -0.025434103450     0.000134996287
    H            3.484324712705    -3.155029765370     0.000491114215
    H            5.600308292040    -1.735160765084     0.000298206590
