# Supplementary material for: Computational Design of Photosensitive Polymer Templates To Drive Molecular Nanofabrication
Source: ACS Nano. 2024 Mar 28;18(14):9969–79. doi: 10.1021/acsnano.3c10575 (PMC11008366; doi:10.1021/acsnano.3c10575)
Supplement: Supplementary file 2 — nn3c10575_si_002.zip [file nn3c10575_si_002.zip › B3LYP-D3/basepairs/DD-AA/HH-hh-p+NN-hp.xyz]

34
E_abs = -559316.27633465930040978608 kcal/mol, BE_rigid = -19.360653279194 kcal/mol, BE_relax = -18.47653503537898649608 kcal/mol
    H            0.203406147458     1.347621494997    -0.001933400622
    H           -1.015612860086    -3.177897930390    -0.002761297213
    H           -3.415837871784     3.535846513619     0.002795729749
    C           -1.552309893391     2.520312561093     0.000306377692
    C           -2.921165548529     2.562594825380     0.000404811295
    N           -0.827481444999     1.323167071276    -0.001110924546
    C           -3.659075387099     1.330191468315    -0.000854470954
    C           -1.489622385288     0.129002492172     0.000142032679
    C           -2.865375487905     0.143614386393     0.000011914983
    N           -0.858071460715    -1.085303576999     0.001539775825
    C           -3.687549659038    -1.022819478448     0.001109258081
    C           -1.612275687486    -2.266247869755    -0.000111929018
    C           -2.980980875527    -2.274047045186    -0.000187767092
    H           -3.500117217845    -3.234563523065    -0.002564683720
    H           -0.933559977290     3.416776798526     0.002453921177
    C           -4.998717709672     0.883383466488    -0.000502690214
    H            0.165641569189    -1.142195311589     0.003479066394
    C           -5.015567339521    -0.543629531587     0.001132179447
    H           -5.916198789634    -1.158680038085     0.002767507528
    H           -5.884756020101     1.518430431100    -0.001792600344
    C            4.196632001064     0.152401279236     0.000148934886
    H            5.396909345755     2.042241830934    -0.000244714797
    C            2.735104667294    -0.013746269111     0.000388545917
    C            3.141811190486     2.091026319860     0.000294493303
    C            4.444926607828     1.517611299023     0.000094626931
    H            4.976075481204    -3.083208729616    -0.000534191974
    N            2.132309201856    -1.196137075759     0.000337917039
    N            2.126303905301     1.201373565977     0.000503582898
    N            4.945315690458    -0.983433841470     0.000126462736
    H            2.474294563425    -3.262233879259    -0.001148527332
    C            2.952055992279    -2.280718660129    -0.000381083009
    C            4.332697241605    -2.205438054309    -0.000333557603
    H            2.927362141741     3.161498969197     0.000213354376
    H            5.959210968542    -0.928189710513     0.000427078586
