# Supplementary material for: Computational Design of Photosensitive Polymer Templates To Drive Molecular Nanofabrication
Source: ACS Nano. 2024 Mar 28;18(14):9969–79. doi: 10.1021/acsnano.3c10575 (PMC11008366; doi:10.1021/acsnano.3c10575)
Supplement: Supplementary file 2 — nn3c10575_si_002.zip [file nn3c10575_si_002.zip › B3LYP-D3/basepairs/DD-AA/HH-hh-p+NN-hh.xyz]

36
E_abs = -573183.23978607433065941296 kcal/mol, BE_rigid = -17.786704602642 kcal/mol, BE_relax = -17.17153614175424610296 kcal/mol
    H           -0.017582450612     1.219871346840     0.000016567196
    H           -1.063811782623    -3.333124769372    -0.000923743923
    H           -3.706120782104     3.292696648538     0.001255078072
    C           -1.808513219729     2.346624398589     0.000685042439
    C           -3.176459988757     2.337740851849     0.000652457486
    N           -1.041676413659     1.171421871646     0.000188732205
    C           -3.871553795258     1.078322816872     0.000116347391
    C           -1.662275547023    -0.046362274312     0.000051472032
    C           -3.036296749002    -0.079476325363    -0.000010771231
    N           -0.983802254308    -1.232923638771     0.000004389814
    C           -3.814858427616    -1.276102655257    -0.000137788186
    C           -1.693188829642    -2.443764318780    -0.000460659503
    C           -3.059924762363    -2.500643272724    -0.000528807724
    H           -3.543150110709    -3.479926771888    -0.001050895791
    H           -1.222507111413     3.265079574512     0.001297862508
    C           -5.191609117012     0.583826028309     0.000017774125
    H            0.041321308437    -1.230391360359     0.000227691538
    C           -5.157261070783    -0.845664997584    -0.000067017081
    H           -6.036265195005    -1.491103174166     0.000026112884
    H           -6.100639778681     1.186296661053    -0.000054391921
    C            2.594181333433     2.371008112529     0.000166812137
    C            4.003498720256     2.514087701589    -0.000017016690
    N            1.961137540012     1.208649297135     0.000099481327
    C            4.781907632441     1.376726875195    -0.000259459001
    C            2.713669006953     0.071867068846    -0.000111055986
    C            4.146602786098     0.107886798023    -0.000284360416
    N            2.019155077279    -1.101373244621    -0.000135119413
    C            4.844884995116    -1.127275402273    -0.000446628729
    C            2.709988055502    -2.230346250488    -0.000328972807
    C            4.124707329853    -2.302273532063    -0.000471531946
    H            5.873287959507     1.433589426084    -0.000428874963
    H            1.960816017459     3.264860460326     0.000378029352
    H            2.122426238929    -3.154903577219    -0.000370735030
    H            4.618759374601    -3.275104419810    -0.000583032425
    H            5.937810835220    -1.129170462147    -0.000534052749
    H            4.448067145377     3.510420811302     0.000031702400
