# Supplementary material for: Computational Design of Photosensitive Polymer Templates To Drive Molecular Nanofabrication
Source: ACS Nano. 2024 Mar 28;18(14):9969–79. doi: 10.1021/acsnano.3c10575 (PMC11008366; doi:10.1021/acsnano.3c10575)
Supplement: Supplementary file 2 — nn3c10575_si_002.zip [file nn3c10575_si_002.zip › B3LYP-D3/basepairs/DD-AA/HH-hh-p+NO-p.xyz]

29
E_abs = -489209.68105583436823805668 kcal/mol, BE_rigid = -25.313788569833 kcal/mol, BE_relax = -20.54086271938900138668 kcal/mol
    H            0.960536309451     1.376051294895    -0.000749023188
    H           -0.327272223771    -3.113577856160    -0.000484911910
    H           -2.630700292480     3.613671661330     0.000911507207
    C           -0.777140129571     2.568382786873     0.000457052298
    C           -2.152512670223     2.633291211691     0.000873337875
    N           -0.073898365735     1.370845773634     0.000047135612
    C           -2.899841844793     1.417667645622     0.001056090071
    C           -0.751656980610     0.183671220597     0.000062305379
    C           -2.127301040696     0.222428072212     0.000507959446
    N           -0.137539438270    -1.035623060184    -0.000288812787
    C           -2.963985950438    -0.929342064676     0.000696140209
    C           -0.905625528427    -2.190524118490    -0.000195971212
    C           -2.283454507108    -2.182729484037     0.000269100507
    H           -2.814060968198    -3.136326105479     0.000395711422
    H           -0.147530102864     3.457145251464     0.000439533519
    C           -4.258463873973     0.986994364896     0.001707858287
    H            0.906960736712    -1.101376265137    -0.000272613802
    C           -4.297257644157    -0.425685167686     0.001431791963
    H           -5.204629058977    -1.028709948898     0.001745045353
    H           -5.131626647521     1.638480036813     0.002500549101
    C            3.665198956405    -1.917649828159     0.000484448491
    N            2.688802228622    -1.040533229598    -0.000042903225
    C            4.999813167816    -1.304875169564    -0.000039700617
    C            3.331186081130     0.239614796226    -0.000960428211
    H            5.525626745340     0.850343568279    -0.000186523959
    O            2.710772929343     1.305737540214    -0.002310973524
    H            3.466004897190    -2.992780103268     0.001573864132
    C            4.800221696107     0.040348758932    -0.000378322083
    H            5.942796648736    -1.849361506248    -0.000352893849
