# Supplementary material for: Computational Design of Photosensitive Polymer Templates To Drive Molecular Nanofabrication
Source: ACS Nano. 2024 Mar 28;18(14):9969–79. doi: 10.1021/acsnano.3c10575 (PMC11008366; doi:10.1021/acsnano.3c10575)
Supplement: Supplementary file 2 — nn3c10575_si_002.zip [file nn3c10575_si_002.zip › B3LYP-D3/basepairs/DD-AA/HH-hh-p+NO-h.xyz]

31
E_abs = -523970.79436368032283266143 kcal/mol, BE_rigid = -17.360529454420 kcal/mol, BE_relax = -16.95103875972363992143 kcal/mol
    H            0.519792525303     0.910880175262    -0.009453603436
    H           -0.524681012053    -3.654386020135    -0.012421821169
    H           -3.161364103332     2.978928819667     0.019032559950
    C           -1.265611925901     2.032000222648     0.004350537153
    C           -2.631771330451     2.023923343628     0.008582097475
    N           -0.499233274789     0.852955193411    -0.005389895444
    C           -3.328764176467     0.763797444986     0.002492781419
    C           -1.119732249151    -0.366626245815    -0.006875073736
    C           -2.493854328056    -0.396305583787    -0.003719448897
    N           -0.444384836988    -1.554530240167    -0.010719983786
    C           -3.275187109774    -1.591692514685    -0.004272606298
    C           -1.155645404486    -2.766675668285    -0.010077117751
    C           -2.520883156348    -2.819426998982    -0.006902017275
    H           -3.006230727043    -3.797577233264    -0.005756627348
    H           -0.677169160124     2.949090052976     0.009179836098
    C           -4.646930832340     0.272402904918     0.004000746729
    H            0.575863600161    -1.559504836236    -0.010686646977
    C           -4.614708277038    -1.159980707951     0.000221168205
    H           -5.495186671732    -1.803599471244     0.001224503065
    H           -5.555112491608     0.876339589872     0.008177708216
    C            3.192885389664    -0.304714094584    -0.003813784586
    C            4.659395940074    -0.306716370998     0.003146371300
    N            4.647832128019     2.053115268033     0.002921561344
    C            5.343516573462     0.861296636718     0.007521095075
    C            3.282525420643     2.035091983900    -0.007338783895
    H            2.799461500809     3.019298721979    -0.012179036259
    H            5.174473602592    -1.266754632136     0.006283135175
    O            2.523889299496    -1.330952936854    -0.003442006782
    N            2.558052076412     0.963917877976    -0.011300607233
    H            5.140281227497     2.938566906393     0.007566005318
    H            6.431657798306     0.934483960960     0.014648687079
