# Supplementary material for: Computational Design of Photosensitive Polymer Templates To Drive Molecular Nanofabrication
Source: ACS Nano. 2024 Mar 28;18(14):9969–79. doi: 10.1021/acsnano.3c10575 (PMC11008366; doi:10.1021/acsnano.3c10575)
Supplement: Supplementary file 2 — nn3c10575_si_002.zip [file nn3c10575_si_002.zip › B3LYP-D3/basepairs/DD-AA/HH-hh-p+OO-h.xyz]

34
E_abs = -584969.29928279079340121044 kcal/mol, BE_rigid = -12.409094286612 kcal/mol, BE_relax = -11.60196165257713438044 kcal/mol
    H           -0.281369734830     1.197790211237     0.001883920843
    H           -1.431687066185    -3.339152006100    -0.002943067909
    H           -3.914191406393     3.346833756536    -0.000610285147
    C           -2.037160189967     2.359816587596     0.000933739224
    C           -3.405890747046     2.380858748490    -0.000501496773
    N           -1.299532077119     1.167064190134     0.000691231863
    C           -4.126455618280     1.139083812689    -0.000861960457
    C           -1.946842022589    -0.037944182397    -0.000372796282
    C           -3.320521985655    -0.037318772719    -0.000096140471
    N           -1.302890457555    -1.243574905032    -0.001701190716
    C           -4.129225990117    -1.214518721611     0.001357979363
    C           -2.040314367478    -2.436402859948    -0.001040502015
    C           -3.409027723372    -2.456833028828     0.001119467493
    H           -3.916902226985    -3.422927923673     0.002118217749
    H           -1.428706109735     3.262822282611     0.002857232429
    C           -5.461279549890     0.676037009330    -0.000366543936
    H           -0.285168384181    -1.277991527546    -0.002540137121
    C           -5.462828049389    -0.750010162505     0.001692275531
    H           -6.356768136163    -1.373769388774     0.003752911209
    H           -6.353414993153     1.302470267532    -0.001776477821
    C            6.519439237652     0.112200196026    -0.000021503178
    C            5.785755514688     1.305587558580    -0.001127060803
    O            1.676288037092     1.059941874233     0.000468599672
    C            4.392024284966     1.274220582454    -0.001600134523
    N            2.295262574802    -0.014265498642     0.000158894732
    C            4.465451067337    -1.174208455457     0.001123061868
    O            1.741705381688    -1.122906636488     0.000254099014
    C            3.750559882187     0.029631382355    -0.000193598316
    H            3.794320374522     2.184403158191    -0.003065211366
    H            7.610870915919     0.145114990390     0.000177569477
    H            3.922743684976    -2.117455166509     0.002495229329
    C            5.858138379912    -1.122395682797     0.000866207416
    H            6.431220411410    -2.050927401491     0.001417715309
    H            6.302707856474     2.267469566068    -0.001566239849
