# Supplementary material for: Computational Design of Photosensitive Polymer Templates To Drive Molecular Nanofabrication
Source: ACS Nano. 2024 Mar 28;18(14):9969–79. doi: 10.1021/acsnano.3c10575 (PMC11008366; doi:10.1021/acsnano.3c10575)
Supplement: Supplementary file 2 — nn3c10575_si_002.zip [file nn3c10575_si_002.zip › B3LYP-D3/basepairs/DD-AAA/HH-p_1+NNN-hhh.xyz]

33
E_abs = -535424.22386064493368125507 kcal/mol, BE_rigid = -13.146753154408 kcal/mol, BE_relax = -11.58739668579700765507 kcal/mol
    C           -4.253122080942     0.794359230033    -0.471770623178
    N           -3.081262508470     0.242695805440     0.021169684908
    C           -5.213493533313    -0.195359706886    -0.475971798873
    C           -3.282115453335    -1.079612664902     0.321300517697
    H           -5.071440974756    -2.364433462372     0.157198684603
    N           -2.260747996361    -1.843555972432     0.904742541679
    H           -2.428256429425    -2.837281576138     0.764822092633
    H           -4.292327273780     1.835431900724    -0.779891699205
    H           -1.340629487223    -1.610791902937     0.524331263947
    C           -4.604367083215    -1.390828405008     0.024872536675
    H           -2.195919405360     0.736679984081     0.128893098660
    H           -6.244088897981    -0.082160524923    -0.806635119537
    C            2.854170193778    -0.588966912519    -0.142823874044
    H           -1.200253766063     3.781131270164     0.314563565488
    C            1.487259096456    -1.058697688652    -0.067491353078
    C            1.993130168941     1.663597117407     0.012018079654
    C            3.080351012925     0.790457062406    -0.099100112637
    N            0.440223291858    -0.229358320564     0.038511177184
    N            1.179147942369    -2.396665756935    -0.099525421203
    C            0.667224846425     1.089596131718     0.077092532459
    C            3.893248221345    -1.560989679881    -0.256155825834
    H            4.313377578496    -3.669185695425    -0.372919892215
    C            2.173502229401    -3.246963785004    -0.203434543001
    H            4.100111527440     1.183306346215    -0.151029944113
    C            3.556405755887    -2.887954476512    -0.286637261272
    N           -0.451722810082     1.879441931092     0.184798712371
    H            1.900160236429    -4.308543974051    -0.228121679825
    H            4.933395090625    -1.230498457538    -0.316937539771
    C            2.113852655811     3.084650110531     0.065184843421
    H            1.019961826130     4.933623880098     0.216893850106
    C           -0.286784384420     3.181320573563     0.228686888331
    C            0.978632006516     3.844201100600     0.173304165535
    H            3.106019939235     3.541157481614     0.019003774259
