# Supplementary material for: Computational Design of Photosensitive Polymer Templates To Drive Molecular Nanofabrication
Source: ACS Nano. 2024 Mar 28;18(14):9969–79. doi: 10.1021/acsnano.3c10575 (PMC11008366; doi:10.1021/acsnano.3c10575)
Supplement: Supplementary file 2 — nn3c10575_si_002.zip [file nn3c10575_si_002.zip › B3LYP-D3/basepairs/DD-AAA/HH-p_1+NNO-hh_1.xyz]

28
E_abs = -486201.98365248623166804494 kcal/mol, BE_rigid = -13.121975370192 kcal/mol, BE_relax = -11.39200929868410201494 kcal/mol
    C           -3.072957424041     1.619327987812    -0.421202322834
    N           -2.429541647967     0.454023824254    -0.035191877483
    C           -4.430348792874     1.382057780275    -0.372050801350
    C           -3.354824860781    -0.516091615771     0.247883603500
    H           -5.562676817514    -0.494703767111     0.200449256820
    N           -2.948452277362    -1.769353372452     0.734770945367
    H           -3.663295257076    -2.471912357441     0.557362752764
    H           -2.504086963807     2.503056650381    -0.694977720278
    H           -2.071121857596    -2.084853628293     0.312074595815
    C           -4.619028505835     0.025517081785     0.050684415315
    H           -1.422671170051     0.303864971336    -0.001676512151
    H           -5.212483531976     2.099064126259    -0.614522328211
    N            2.852454169348     0.108195062954    -0.031038063418
    H            2.503042008516    -3.232955345890    -0.372743981472
    C            1.469950642284     0.438978300295     0.027990890840
    C            2.244933081167    -2.180171932286    -0.258762723570
    C            3.200632428708    -1.237137852716    -0.177042207493
    N            0.527618270610    -0.456040578719    -0.047597072999
    N            1.116400353755     1.760000945648     0.168558696004
    C            0.816221747411    -1.814210307585    -0.197322636898
    C            3.813045326248     1.086995188275     0.053888011919
    H            4.199651894278     3.178740778736     0.264946064407
    C            2.050208084315     2.669543633558     0.247563697258
    H            4.272072938347    -1.440261551383    -0.216804900678
    C            3.451846366265     2.390765588134     0.195953794057
    O           -0.069813043551    -2.655134456173    -0.274480412199
    H            1.709695181953     3.705408578789     0.360273269945
    H            4.847014757583     0.742335976421    -0.000261704679
