# Supplementary material for: Computational Design of Photosensitive Polymer Templates To Drive Molecular Nanofabrication
Source: ACS Nano. 2024 Mar 28;18(14):9969–79. doi: 10.1021/acsnano.3c10575 (PMC11008366; doi:10.1021/acsnano.3c10575)
Supplement: Supplementary file 2 — nn3c10575_si_002.zip [file nn3c10575_si_002.zip › B3LYP-D3/basepairs/DD-AAA/HH-p_1+NNO-hh_2.xyz]

28
E_abs = -486207.12270211593343482026 kcal/mol, BE_rigid = -14.277903982044 kcal/mol, BE_relax = -12.41992433396738366026 kcal/mol
    C           -3.047862551603     1.566921801741    -0.384798013706
    N           -2.413922788789     0.390260703795    -0.020203913387
    C           -4.407594706309     1.340735652980    -0.340000564442
    C           -3.346908747176    -0.576827203856     0.244155855117
    H           -5.555659767789    -0.536265261477     0.199227578086
    N           -2.950207548108    -1.843250405366     0.705493516241
    H           -3.659260862107    -2.541736961256     0.493030526678
    H           -2.471026110298     2.451294661975    -0.639775197736
    H           -2.062461829263    -2.144725898915     0.294574259641
    C           -4.607477102105    -0.021745700069     0.058075127050
    H           -1.406369309124     0.226568262867    -0.003137876466
    H           -5.183591966836     2.069018163419    -0.568569527488
    C            2.898918522166     0.119215975783    -0.023233296817
    H            2.489511107779    -3.260108122792    -0.328728197133
    C            1.467872242124     0.435608435304     0.010161588460
    C            2.283114484209    -2.192958238750    -0.231361784267
    C            3.266938440978    -1.269580928005    -0.149897135380
    N            0.517316039086    -0.454449482044    -0.065525151844
    N            1.075215877074     1.768477724154     0.128742861140
    C            0.850091589939    -1.809873423011    -0.193433192778
    C            3.796813536730     1.148137879302     0.067402443549
    H            4.878380138765     1.005620674014     0.051943603979
    C            1.986277311693     2.678497906951     0.208824070058
    H            4.324870500919    -1.545466180262    -0.177079137945
    N            3.339280533212     2.431999793961     0.184458910978
    O           -0.026607104169    -2.663915113203    -0.273387571681
    H            1.701557529256     3.731312214807     0.303281179989
    H            3.991812209973     3.204895511445     0.253300939391
