# Supplementary material for: Computational Design of Photosensitive Polymer Templates To Drive Molecular Nanofabrication
Source: ACS Nano. 2024 Mar 28;18(14):9969–79. doi: 10.1021/acsnano.3c10575 (PMC11008366; doi:10.1021/acsnano.3c10575)
Supplement: Supplementary file 2 — nn3c10575_si_002.zip [file nn3c10575_si_002.zip › B3LYP-D3/basepairs/DD-AAA/HH-p_2+NNN-hhh.xyz]

37
E_abs = -584001.35695538827862933882 kcal/mol, BE_rigid = -16.781673571189 kcal/mol, BE_relax = -11.85632606793565982882 kcal/mol
  C   0.81819450321865      3.81704437830189      0.24213106896951
  C   0.88884621986345      2.51167629031647     -0.37822676997495
  H   -0.11314248967378      4.35648676925069      0.50087386009222
  C   3.03237390860233      3.24407404520613      0.01303003958242
  C   2.11286717313298      4.26816388459129      0.47339231349612
  H   0.02107502307753      1.90672422132453     -0.70437226590485
  C   2.22656506422104      2.15676241083026     -0.51182116264586
  H   2.38953136367393      5.21025570780585      0.98517533763924
  H   2.60752470711738      1.23967747321648     -1.00195435000725
  C   4.43923586170751      3.29402490899484      0.06804609081991
  N   5.21145407513186      2.19999725035903     -0.24809432881410
  N   5.11474906809751      4.42689336825011      0.43735617106140
  H   6.22387912883653      2.20230167268670     -0.01324682232700
  H   4.74415732881074      1.28538400191250     -0.15672937303931
  H   4.61118105070955      5.31894018775908      0.32354741884774
  H   6.14242063071162      4.47817610454920      0.28988330970214
  C   10.48754331216326      3.33174006751425      0.03990641383351
  H   7.67582770336031      8.64990160947760     -0.15260632887150
  C   9.04148826915806      3.23900895432892      0.10641269885094
  C   10.23385361448089      5.74302378045376     -0.09846198869745
  C   11.06248958183925      4.60975491964756     -0.06443528891755
  N   8.24050782160452      4.32000150186801      0.07740437322437
  N   8.39744572576076      2.02071361718935      0.20431916324246
  C   8.79851646908949      5.54244733331416     -0.02085142350051
  C   11.24386638484872      2.11470576331732      0.08527024143768
  H   11.11485988458406     -0.04902305551745      0.22689640058848
  C   9.14048719151721      0.93064027386620      0.24169935592923
  H   12.16585657036766      4.72238194853589     -0.11865471508431
  C   10.57535319484279      0.91704424562123      0.18785432888774
  N   7.90995388200522      6.59807086328900     -0.04110188520383
  H   8.59414137554374     -0.03582499290088      0.31941251146574
  H   12.35125408864993      2.15876281478133      0.03716894518438
  C   10.71994431211446      7.08861412425967     -0.20245033256591
  H   10.13802344471104      9.17785792563090     -0.30180154174690
  C   8.41125708642945      7.81416077620663     -0.13774232579878
  C   9.81349202572452      8.12197712994376     -0.22285414645919
  H   11.81232330336304      7.27150957408168     -0.26383354311923
