# Supplementary material for: Computational Design of Photosensitive Polymer Templates To Drive Molecular Nanofabrication
Source: ACS Nano. 2024 Mar 28;18(14):9969–79. doi: 10.1021/acsnano.3c10575 (PMC11008366; doi:10.1021/acsnano.3c10575)
Supplement: Supplementary file 2 — nn3c10575_si_002.zip [file nn3c10575_si_002.zip › B3LYP-D3/basepairs/DD-AAA/HH-p_2+NNO-hh_1.xyz]

32
E_abs = -534781.84011259778627742755 kcal/mol, BE_rigid = -17.035370687781 kcal/mol, BE_relax = -14.38430404903241548755 kcal/mol
    C           -5.493399464746     2.164195215029    -0.030871834801
    C           -6.049567815115     0.843754740267    -0.158264904756
    H           -6.063046902675     3.094685736954    -0.026682317701
    C           -3.782313241355     0.650347767996     0.072255025646
    C           -4.119037008298     2.052821333640     0.103175026415
    H           -7.105837296754     0.610863313947    -0.300101894700
    C           -5.017448376796    -0.077641553605    -0.089021208914
    H           -3.421215484927     2.874536155018     0.272606348093
    H           -5.117799043373    -1.158717659589    -0.202894795263
    C           -2.491619412731     0.101515624734     0.173057718546
    N           -2.282858986121    -1.220507849563     0.396284885307
    N           -1.376881451961     0.880596321030     0.108497565295
    H           -1.387179936949    -1.663073433874     0.192032006907
    H           -3.095146616603    -1.815110283834     0.476810612467
    H           -1.482241100241     1.785133429138    -0.329285755555
    H           -0.455372513992     0.446775414038     0.054476089032
    N            3.720213542386    -0.428186810383    -0.032743520309
    H            2.805677529769    -3.679667046111    -0.017386597091
    C            2.416976151337     0.137466059235    -0.051794223897
    C            2.731018633170    -2.592446518933    -0.026301265214
    C            3.833449450374    -1.820996539822    -0.021014725352
    N            1.335584517271    -0.589974491906    -0.053798553948
    N            2.291629852219     1.505165907844    -0.069341562012
    C            1.389123587613    -1.982493632304    -0.038674185275
    C            4.834045324214     0.377255988407    -0.025860125580
    H            5.570695309890     2.383926064606    -0.032358864289
    C            3.367161527177     2.247354780251    -0.061582452731
    H            4.854128968781    -2.206300567392    -0.006922193861
    C            4.699732064782     1.730993847026    -0.038337641957
    O            0.367221194137    -2.660311973656    -0.034335731683
    H            3.208384159288     3.331814477157    -0.074940304651
    H            5.794140137875    -0.140955585334    -0.010609147957
