# Supplementary material for: Computational Design of Photosensitive Polymer Templates To Drive Molecular Nanofabrication
Source: ACS Nano. 2024 Mar 28;18(14):9969–79. doi: 10.1021/acsnano.3c10575 (PMC11008366; doi:10.1021/acsnano.3c10575)
Supplement: Supplementary file 2 — nn3c10575_si_002.zip [file nn3c10575_si_002.zip › B3LYP-D3/basepairs/DD-AAA/HH-p_2+NNO-hh_2.xyz]

32
E_abs = -534787.28574380959510894042 kcal/mol, BE_rigid = -18.522942966882 kcal/mol, BE_relax = -15.71880066642276187042 kcal/mol
    C           -5.528223121001     2.097074253851    -0.026777846420
    C           -6.074114593528     0.771329676290    -0.134091701253
    H           -6.106016859900     3.022564887216    -0.019970322913
    C           -3.801549177801     0.599638697787     0.059571144618
    C           -4.150115047428     1.998581734408     0.084600297736
    H           -7.130737570096     0.527394099721    -0.254059779194
    C           -5.031824028766    -0.140497533778    -0.075383029272
    H           -3.456854955885     2.827665727409     0.236613693869
    H           -5.124116185893    -1.223308619038    -0.180082089165
    C           -2.503100505259     0.063029399997     0.150754719038
    N           -2.281906893932    -1.253984248885     0.381290759414
    N           -1.397066327714     0.849201254286     0.061908477009
    H           -1.374110947465    -1.687293603464     0.212840797753
    H           -3.084492809220    -1.853009384083     0.505929933848
    H           -1.515083371841     1.752527626453    -0.374868290725
    H           -0.467857911627     0.426208790106     0.023635545296
    C            3.765800876095    -0.424783191712    -0.031531041089
    H            2.755507552596    -3.690093016835    -0.018314827704
    C            2.416685850782     0.145734747009    -0.038812169826
    C            2.744396778143    -2.599004242241    -0.021769692270
    C            3.878150555992    -1.862438500331    -0.028108039881
    N            1.321231219237    -0.564935500859    -0.030706610188
    N            2.269254446856     1.531155145444    -0.056753177603
    C            1.407163378434    -1.961092338406    -0.012675485340
    C            4.835027024684     0.430550681167    -0.027345782093
    H            5.873122889049     0.095147825054    -0.018872920168
    C            3.330172450283     2.266878739896    -0.052007232933
    H            4.869028835259    -2.324743197803    -0.030580175488
    N            4.615693820422     1.779892252603    -0.033994270210
    O            0.386813558935    -2.645599806260     0.010730101226
    H            3.240087307077     3.357673478218    -0.063585540998
    H            5.396895005434     2.426603254524    -0.028083023795
