# Supplementary material for: Computational Design of Photosensitive Polymer Templates To Drive Molecular Nanofabrication
Source: ACS Nano. 2024 Mar 28;18(14):9969–79. doi: 10.1021/acsnano.3c10575 (PMC11008366; doi:10.1021/acsnano.3c10575)
Supplement: Supplementary file 2 — nn3c10575_si_002.zip [file nn3c10575_si_002.zip › B3LYP-D3/basepairs/DD-AAA/HH-h_1+NNN-hhh.xyz]

35
E_abs = -570139.97694166402545138879 kcal/mol, BE_rigid = -22.660663141873 kcal/mol, BE_relax = -12.32911833970684115879 kcal/mol
    C           -3.247414688576     0.238297095183     0.226345343987
    C           -4.541178527765    -0.162262941526     0.023819645185
    C           -3.793989004762    -2.431007137941    -0.267302277913
    N           -4.872662747718    -1.539020906815    -0.140546461051
    C           -2.521301726418    -2.021482874846    -0.080120673304
    H           -5.374984176990     0.532340473850     0.111121723481
    H           -1.906952315137     1.789622894026     0.310521587864
    N           -2.873458756322     1.526307209023     0.550932572577
    N           -2.218784540768    -0.692250851725     0.197015780067
    H           -3.551292543308     2.235152283194     0.291190240883
    H           -1.229930284976    -0.381303598815     0.169206592523
    H           -1.664358298877    -2.691348301220    -0.112674630172
    H           -5.642347531276    -1.714712375840    -0.784038110062
    H           -4.040918485196    -3.472444115709    -0.470691895111
    C            2.846670968124    -0.677320783342    -0.027590458982
    H           -0.398941471701     4.366837462501    -0.031042844670
    C            1.418504287770    -0.903918300889     0.040855314534
    C            2.384376663804     1.706920920218    -0.057511061851
    C            3.306186100535     0.648650115916    -0.069715811429
    N            0.527329985836     0.110607241622     0.066145605910
    N            0.886088352877    -2.159626325679     0.084022042598
    C            0.975389439473     1.380479700010     0.005939823314
    C            3.696332359303    -1.817541646028    -0.044872273286
    H            3.750956197505    -3.976798225383    -0.010017394721
    C            1.722600248020    -3.186694246320     0.064132150099
    H            4.379050772594     0.856691320254    -0.111609853150
    C            3.134257205660    -3.076088402982     0.002108294122
    N            0.014396646819     2.350594435978     0.009140203320
    H            1.263026166617    -4.181478679112     0.096823016272
    H            4.779294938414    -1.678072193046    -0.097789406748
    C            2.743322279972     3.082065878249    -0.100249797039
    H            1.987213142474     5.106369495350    -0.115511171636
    C            0.401658837862     3.618286498543    -0.032917401974
    C            1.751267523891     4.041269799339    -0.083972016137
    H            3.800089095114     3.357640738234    -0.146478326438
