# Supplementary material for: Computational Design of Photosensitive Polymer Templates To Drive Molecular Nanofabrication
Source: ACS Nano. 2024 Mar 28;18(14):9969–79. doi: 10.1021/acsnano.3c10575 (PMC11008366; doi:10.1021/acsnano.3c10575)
Supplement: Supplementary file 2 — nn3c10575_si_002.zip [file nn3c10575_si_002.zip › B3LYP-D3/basepairs/DD-AAA/HH-h_1+NNO-hh_1.xyz]

30
E_abs = -520914.75241907470853773134 kcal/mol, BE_rigid = -16.063379386743 kcal/mol, BE_relax = -9.14941652197903507134 kcal/mol
    C           -2.853958042347    -0.007115908300     0.300329555693
    C           -4.106198255361     0.236624344291    -0.176017282038
    C           -4.488343653274    -2.119014614467    -0.411171419706
    N           -5.045595288968    -0.820061305210    -0.432540110260
    C           -3.244189940000    -2.351306370064     0.045424726078
    H           -4.493326114430     1.251893879576    -0.255480487622
    H           -0.977412527822     0.737179074552     0.553220588189
    N           -1.964599095741     0.973072250824     0.713400865020
    N           -2.414633211988    -1.320933474960     0.510621121276
    H           -2.178850613519     1.893496012372     0.341114695467
    H           -1.405340205310    -1.503219940204     0.511436321992
    H           -2.838875841083    -3.359367074786     0.124606961269
    H           -5.600572355549    -0.652496466642    -1.272848119058
    H           -5.141276189513    -2.932759816947    -0.727245686496
    N            3.185602123696     0.699051095602    -0.159757606833
    H            2.969768718356    -2.661359566180     0.102019648851
    C            1.806543547510     1.003167069875     0.034416132931
    C            2.669800869432    -1.614461535742     0.072878548699
    C            3.576514314923    -0.632355799746    -0.128995344515
    N            0.912007802726     0.064296724379     0.236408841966
    N            1.403076055807     2.303192959332     0.012594096729
    C            1.255194793433    -1.281484044153     0.271040299185
    C            4.100240763522     1.714373618173    -0.370728173898
    H            4.387964687764     3.826577215470    -0.549895465365
    C            2.296898071318     3.256756617989    -0.187513554430
    H            4.643171795278    -0.808803490981    -0.277244505947
    C            3.680105219760     3.015103035000    -0.386759965786
    O            0.401775488948    -2.150589855950     0.463098902310
    H            1.915521904377     4.283246326755    -0.196715928778
    H            5.133452727257     1.399257515597    -0.518035334921
