# Supplementary material for: Computational Design of Photosensitive Polymer Templates To Drive Molecular Nanofabrication
Source: ACS Nano. 2024 Mar 28;18(14):9969–79. doi: 10.1021/acsnano.3c10575 (PMC11008366; doi:10.1021/acsnano.3c10575)
Supplement: Supplementary file 2 — nn3c10575_si_002.zip [file nn3c10575_si_002.zip › B3LYP-D3/basepairs/DD-AAA/HH-h_1+NNO-hh_2.xyz]

30
E_abs = -520919.43715169584143767966 kcal/mol, BE_rigid = -15.405206383573 kcal/mol, BE_relax = -9.72301454869344988966 kcal/mol
    C           -3.014133883535     0.758420781857     0.299351563723
    C           -4.285596091187     0.488574517761    -0.096162100619
    C           -3.707610152610    -1.814785531314    -0.415922097388
    N           -4.748672960997    -0.855693635686    -0.332771195389
    C           -2.446025139936    -1.533553148518    -0.044570079126
    H           -5.047712906035     1.267087035376    -0.124332346464
    H           -1.591720465050     2.211159504771     0.417433394751
    N           -2.558455893674     2.011280696659     0.702296794252
    N           -2.070859151389    -0.271621629690     0.441904959948
    H           -3.167870011760     2.763225705881     0.390487650041
    H           -1.084496554095    -0.007888610078     0.323286765546
    H           -1.656765991284    -2.284729669031    -0.049100461119
    H           -5.364986909763    -0.902521861797    -1.146221972849
    H           -3.997663733449    -2.815039344193    -0.739538690118
    C            3.119602455571    -0.143620293024    -0.153759748231
    H            2.820380490236     3.253744665542    -0.430066498070
    C            1.696235849923    -0.394960625212     0.042419815304
    C            2.574912829966     2.198177723610    -0.302387376059
    C            3.522408840769     1.226009298034    -0.325214971794
    N            0.780956004616     0.539787103431     0.056628856019
    N            1.251766701250    -1.708664843499     0.234134797091
    C            1.146404659664     1.875911044230    -0.134538765691
    C            3.985059351028    -1.215101541949    -0.144561815006
    H            5.063916180057    -1.125481352051    -0.269907693817
    C            2.129192020457    -2.658096254191     0.225047962463
    H            4.581245149881     1.459453278903    -0.468850796915
    N            3.475483081699    -2.478863904104     0.041547854890
    O            0.284027433038     2.757971606268    -0.169504321816
    H            1.810137237277    -3.695203861291     0.372771048658
    H            4.092490439928    -3.282500869407     0.051415549813
