# Supplementary material for: Computational Design of Photosensitive Polymer Templates To Drive Molecular Nanofabrication
Source: ACS Nano. 2024 Mar 28;18(14):9969–79. doi: 10.1021/acsnano.3c10575 (PMC11008366; doi:10.1021/acsnano.3c10575)
Supplement: Supplementary file 2 — nn3c10575_si_002.zip [file nn3c10575_si_002.zip › B3LYP-D3/basepairs/DD-AAA/HH-h_2+NNN-hhh.xyz]

39
E_abs = -618731.63822349113416738339 kcal/mol, BE_rigid = -15.633699166187 kcal/mol, BE_relax = -9.90620139460404343339 kcal/mol
    H           -1.743128188963    -2.230140734645    -0.219291863900
    N           -6.380350106232    -0.819424305135     0.710259508739
    H           -0.481288693447    -1.179544317016    -0.540523064711
    C           -4.298756383458    -1.787932925861    -0.006559211308
    C           -2.331438183963    -0.302029295843    -0.468459077961
    N           -1.779034891257     0.944061414090    -0.699693104803
    H           -2.259362226569     1.716112944897    -0.253087118533
    H           -0.769892555600     1.022060197997    -0.565802656940
    C           -3.680823157485    -0.475772956917    -0.166309508075
    N           -1.475454884581    -1.367167705093    -0.677405556214
    H           -4.313011610614     1.653505270565    -0.286095406579
    C           -4.616292839463     0.636232490591    -0.033897961370
    C           -5.585022061964    -1.929105714058     0.391520883838
    H           -3.743052604532    -2.698415525923    -0.236374377565
    H           -6.610882852029     1.269062562265     0.454695506244
    C           -5.896665824987     0.450214143912     0.364673715284
    H           -6.064573725282    -2.901973294022     0.501981582974
    H           -7.384075901717    -0.950968688921     0.702495099238
    C            3.656583942821    -0.749658823640     0.199226758680
    H            0.760121042706     4.476534860316    -0.222396839865
    C            2.231512431454    -0.880796904769    -0.022001390640
    C            3.346030911365     1.655341230306     0.168848504237
    C            4.190630347795     0.543103290164     0.294135389345
    N            1.413617922276     0.179293194436    -0.133761880459
    N            1.625815662064    -2.104196211315    -0.128497525327
    C            1.935158720228     1.414896955402    -0.051047613703
    C            4.424097142014    -1.943122812272     0.311685230831
    H            4.338906203209    -4.099639516387     0.284053933640
    C            2.385356515703    -3.179471375783    -0.017407940446
    H            5.261489706885     0.683604045102     0.467955612546
    C            3.788715763777    -3.160085231283     0.206029089834
    N            1.039206496093     2.441211707952    -0.185985785551
    H            1.872650514484    -4.143596441999    -0.113415761291
    H            5.502414662555    -1.873772888775     0.477470255146
    C            3.785192966991     3.006961347381     0.249249536835
    H            3.155485542768     5.069684505398     0.168386670011
    C            1.500628810175     3.676636076681    -0.104025939899
    C            2.862147020665     4.019816050217     0.115435265128
    H            4.845232036638     3.217681566662     0.413308256235
