# Supplementary material for: Computational Design of Photosensitive Polymer Templates To Drive Molecular Nanofabrication
Source: ACS Nano. 2024 Mar 28;18(14):9969–79. doi: 10.1021/acsnano.3c10575 (PMC11008366; doi:10.1021/acsnano.3c10575)
Supplement: Supplementary file 2 — nn3c10575_si_002.zip [file nn3c10575_si_002.zip › B3LYP-D3/basepairs/DD-AAA/HH-h_2+NNO-hh_1.xyz]

34
E_abs = -569508.99561163922931479771 kcal/mol, BE_rigid = -15.463188438637 kcal/mol, BE_relax = -9.30841031428829841771 kcal/mol
    H           -2.177797127725    -2.445876162352    -0.681184575998
    N           -6.154426098018     0.297675894388     0.575509414668
    H           -0.584490525107    -1.884279679208    -0.388708354749
    C           -4.382811354565    -1.272683420394     0.121669616376
    C           -2.067234385645    -0.426280435858    -0.373485795814
    N           -1.161188032618     0.623707623069    -0.443081621654
    H           -1.330129877079     1.363522201712     0.231194636713
    H           -0.173993336483     0.348012844543    -0.444668693402
    C           -3.418312871363    -0.205334181728    -0.119991517664
    N           -1.543064238403    -1.660272191654    -0.674792550690
    H           -3.386936987790     1.994186379955    -0.379019081092
    C           -3.998039990360     1.134352679517    -0.100857080963
    C           -5.674849852306    -1.014929142323     0.430840128418
    H           -4.073242498472    -2.319361546839     0.098099113516
    H           -5.752375909246     2.339700626338     0.185799996012
    C           -5.300497143283     1.347149223726     0.197310074903
    H           -6.400057508636    -1.804341861186     0.631697368169
    H           -7.146932761470     0.441113515109     0.429012131024
    N            4.038791104090     0.350273821840     0.176842945195
    H            3.787786537013    -3.012167425652     0.357546611018
    C            2.661283075924     0.641197359433    -0.053104885578
    C            3.499289899783    -1.967418026254     0.247471545313
    C            4.416778081139    -0.977384718491     0.315678394061
    N            1.756360286986    -0.306754269782    -0.133705610515
    N            2.271395386953     1.937359095526    -0.191219673278
    C            2.085467402657    -1.648424190199     0.015498726541
    C            4.963388032184     1.375773278992     0.262631741737
    H            5.269863903762     3.491265659980     0.188135103239
    C            3.173463384755     2.900638343122    -0.106174144453
    H            5.482495159950    -1.144324754977     0.481382196120
    C            4.554572463318     2.672469884335     0.122854205466
    O            1.223624584630    -2.527660782745    -0.047324596013
    H            2.800833988674     3.923779173886    -0.222616740829
    H            5.993958090037     1.070816656165     0.445635066369
