# Supplementary material for: Computational Design of Photosensitive Polymer Templates To Drive Molecular Nanofabrication
Source: ACS Nano. 2024 Mar 28;18(14):9969–79. doi: 10.1021/acsnano.3c10575 (PMC11008366; doi:10.1021/acsnano.3c10575)
Supplement: Supplementary file 2 — nn3c10575_si_002.zip [file nn3c10575_si_002.zip › B3LYP-D3/basepairs/DD-AAA/HH-h_2+NNO-hh_2.xyz]

34
E_abs = -569513.88000149741330415181 kcal/mol, BE_rigid = -15.448439757331 kcal/mol, BE_relax = -10.08166557805380264181 kcal/mol
    H           -2.119755448284    -2.542431199593     0.334854538898
    N           -6.237844184846     0.348347781815    -0.225379829272
    H           -0.571869257755    -1.926782671643     0.061509685497
    C           -4.436142217813    -1.248196063457    -0.378780696583
    C           -2.087662480206    -0.521646479374     0.100169564504
    N           -1.161164044341     0.482323176429     0.347354426478
    H           -1.364333391177     1.362150365248    -0.118400760711
    H           -0.176407063134     0.220051674879     0.223937076070
    C           -3.449848812811    -0.259158375914     0.044848862697
    N           -1.577041378565    -1.796201875109    -0.088132575152
    H           -3.374915714533     1.804856778574     0.844278098794
    C           -4.018276366116     1.030580664819     0.423398653057
    C           -5.750942228636    -0.946014340508    -0.480642586382
    H           -4.114189898128    -2.247863771054    -0.674556768063
    H           -5.786779748564     2.232055950137     0.629837226636
    C           -5.343440527135     1.283933074248     0.322541629347
    H           -6.496382603144    -1.667750880619    -0.817379791587
    H           -7.206732634521     0.423493431009     0.062774464788
    C            4.114651654671     0.393749603133    -0.030546782778
    H            3.845829034632    -2.988426751892     0.409608528557
    C            2.676245222618     0.644781983047    -0.080346700857
    C            3.586627519541    -1.938168220900     0.266410805855
    C            4.532589469308    -0.967072429381     0.153709776032
    N            1.766392986930    -0.288668006559     0.026107085083
    N            2.214910485974     1.954122606166    -0.252294446816
    C            2.152888079343    -1.621816749911     0.199332723871
    C            4.973440088042     1.464125013234    -0.163372182258
    H            6.059548928649     1.377047874612    -0.144554606070
    C            3.088811063300     2.901502537635    -0.365611965482
    H            5.600462432311    -1.198458362060     0.200676280564
    N            4.446106323785     2.722482405991    -0.331140305989
    O            1.292947642867    -2.505274703052     0.293015753828
    H            2.755886654117     3.935870838863    -0.501007212171
    H            5.058343332911     3.523403068030    -0.432226894929
