# Supplementary material for: Computational Design of Photosensitive Polymer Templates To Drive Molecular Nanofabrication
Source: ACS Nano. 2024 Mar 28;18(14):9969–79. doi: 10.1021/acsnano.3c10575 (PMC11008366; doi:10.1021/acsnano.3c10575)
Supplement: Supplementary file 2 — nn3c10575_si_002.zip [file nn3c10575_si_002.zip › B3LYP-D3/basepairs/DD-AAA/HH-pp+NNN-hhh.xyz]

35
E_abs = -583244.17971102135862886498 kcal/mol, BE_rigid = -16.178011795809 kcal/mol, BE_relax = -15.94682490536795366498 kcal/mol
    C           -3.692251125742     1.702549448362     0.000285416535
    C           -4.451919604117    -1.918557348886     0.000763912518
    H           -3.672540910765     2.789610313521     0.000185508625
    C           -4.767822741426     0.832067166100     0.000567867165
    C           -4.222567138464    -0.498832515441     0.000587045528
    H           -1.560196530811     1.384137305648    -0.000154476059
    C           -3.206792463929    -2.522074819659     0.000591522066
    H           -2.940774790803    -3.576244399958     0.000640927118
    N           -2.203342856938    -1.552565924758     0.000295566886
    C           -2.830235028970    -0.338925053389     0.000313192171
    H           -1.202031846559    -1.728999551649     0.000281099883
    H           -5.403637350713    -2.445717016241     0.000980556511
    N           -2.494999130021     0.985964268777     0.000134091323
    H           -5.814439592300     1.129406973958     0.000746874489
    C            2.948434645726    -0.882144320283     0.000085777194
    H            0.145382283335     4.398837089812    -0.001515901101
    C            1.505352982668    -0.976340372308     0.000144486315
    C            2.693998353974     1.520926143163    -0.000696944890
    C            3.522367059193     0.393706481977    -0.000350283088
    N            0.703293646211     0.095502201432    -0.000166958124
    N            0.862978452043    -2.190906130761     0.000527965774
    C            1.262879890569     1.311508528160    -0.000568802994
    C            3.699850952456    -2.095679090955     0.000472256726
    H            3.560525520307    -4.244413140757     0.001177615143
    C            1.600269882171    -3.277072045752     0.000869996860
    H            4.610318247165     0.508649282416    -0.000421447435
    C            3.030379453057    -3.290860425005     0.000869611981
    N            0.379916540053     2.364260540355    -0.000858905794
    H            1.057552737769    -4.229449902837     0.001171942234
    H            4.791874403948    -2.051322985033     0.000445264673
    C            3.175303688559     2.864958929438    -0.001171074856
    H            2.589377948656     4.936675193528    -0.001845745769
    C            0.874273230903     3.580251342768    -0.001289303448
    C            2.270127573985     3.893107122313    -0.001474228794
    H            4.252639171232     3.050005040617    -0.001286234146
