# Supplementary material for: Computational Design of Photosensitive Polymer Templates To Drive Molecular Nanofabrication
Source: ACS Nano. 2024 Mar 28;18(14):9969–79. doi: 10.1021/acsnano.3c10575 (PMC11008366; doi:10.1021/acsnano.3c10575)
Supplement: Supplementary file 2 — nn3c10575_si_002.zip [file nn3c10575_si_002.zip › B3LYP-D3/basepairs/DD-AAA/HH-pp+NNO-hh_1.xyz]

30
E_abs = -534021.19804700983731523074 kcal/mol, BE_rigid = -15.291026285273 kcal/mol, BE_relax = -15.00998166543574760074 kcal/mol
    C           -2.836995199736     2.102839944639     0.000004768087
    C           -4.558541388203    -1.174213410870    -0.000048997551
    H           -2.520300493692     3.142828330609     0.000014580195
    C           -4.108679838353     1.558537998399    -0.000031633446
    C           -3.948656390104     0.128821538652    -0.000032397479
    H           -0.877874487549     1.202497931391     0.000076649591
    C           -3.526935775941    -2.095942528574    -0.000015540528
    H           -3.558234630021    -3.182498989749    -0.000010633127
    N           -2.295935087780    -1.439225778612     0.000023220475
    C           -2.567188190941    -0.100156848125     0.000007163439
    H           -1.381008975285    -1.883911153176     0.000015714042
    H           -5.618359113903    -1.420014634650    -0.000082761639
    N           -1.882887197649     1.083616261812     0.000026215411
    H           -5.034343105908     2.130392896119    -0.000051140190
    N            3.221200547776     0.184649837604    -0.000024224870
    H            3.085183257191    -3.189785247105    -0.000042526183
    C            1.819238429425     0.426318717663     0.000058013105
    C            2.759926246058    -2.149508410774    -0.000024742782
    C            3.654254272210    -1.143806129240    -0.000056852986
    N            0.934865399299    -0.525606702410     0.000086166537
    N            1.379478294709     1.730777796045     0.000091592565
    C            1.311862692072    -1.867864293543     0.000001730644
    C            4.113570771966     1.229165639801    -0.000056865172
    H            4.359607473481     3.352716662739    -0.000043080054
    C            2.249204300965     2.705473755159     0.000044366456
    H            4.736409665044    -1.282812692890    -0.000115812830
    C            3.665717229917     2.514251007960    -0.000021680012
    O            0.474578422124    -2.762914606632    -0.000058674983
    H            1.839569891971     3.722085534247     0.000050514819
    H            5.169049380296     0.951865658196    -0.000113344638
