# Supplementary material for: Computational Design of Photosensitive Polymer Templates To Drive Molecular Nanofabrication
Source: ACS Nano. 2024 Mar 28;18(14):9969–79. doi: 10.1021/acsnano.3c10575 (PMC11008366; doi:10.1021/acsnano.3c10575)
Supplement: Supplementary file 2 — nn3c10575_si_002.zip [file nn3c10575_si_002.zip › B3LYP-D3/basepairs/DD-AAA/HH-pp+NNO-hh_2.xyz]

30
E_abs = -534026.15809525734761918387 kcal/mol, BE_rigid = -16.177967992316 kcal/mol, BE_relax = -15.85889531852756642387 kcal/mol
    C           -3.263658989156     1.339711494172     0.000170508060
    C           -4.155862454364    -2.254018645413    -0.000031460351
    H           -3.203045072102     2.425330054862     0.000116979374
    C           -4.370100067418     0.508374751774    -0.000002257191
    C           -3.875239477841    -0.842576569049    -0.000014436359
    H           -1.144588121436     0.922582589220     0.001966396434
    C           -2.933382631788    -2.902070311177    -0.000030242371
    H           -2.704473317557    -3.964636638138     0.000051752327
    N           -1.895263390806    -1.970374079223    -0.000025112194
    C           -2.479011076091    -0.735962790763     0.000081560236
    H           -0.898780443434    -2.178769673178     0.000035260462
    H           -5.125957379518    -2.746532862453     0.000084822777
    N           -2.095305277618     0.575915469444     0.000012056362
    H           -5.404995345464     0.844713898153    -0.000249432947
    C            3.143464037165     0.937246485224     0.000216431686
    H            3.685145771211    -2.437474022237    -0.002084635577
    C            1.680387752320     0.843626012200     0.000776221329
    C            3.191567552389    -1.464146809664    -0.000834201256
    C            3.882111021539    -0.301522777896    -0.000466475975
    N            1.010213885567    -0.273360516950     0.001227952601
    N            0.931335447717     2.022246159023     0.000558696907
    C            1.708759240895    -1.485861541084     0.000416798109
    C            3.717493512088     2.179328381465    -0.000383760729
    H            4.795953942972     2.344175190141    -0.000614608662
    C            1.550816699437     3.154609106824    -0.000531586986
    H            4.975343370726    -0.276785424421    -0.001132511012
    N            2.918204383623     3.290799804385    -0.000903937652
    O            1.098609604509    -2.552114669303     0.000614459839
    H            0.982735573347     4.090118361495    -0.001344792893
    H            3.329519025941     4.217431204281    -0.002059139639
