# Supplementary material for: Computational Design of Photosensitive Polymer Templates To Drive Molecular Nanofabrication
Source: ACS Nano. 2024 Mar 28;18(14):9969–79. doi: 10.1021/acsnano.3c10575 (PMC11008366; doi:10.1021/acsnano.3c10575)
Supplement: Supplementary file 2 — nn3c10575_si_002.zip [file nn3c10575_si_002.zip › B3LYP-D3/basepairs/DD-AAA/HH-hp+NNN-hhh.xyz]

37
E_abs = -617973.80488004805627330840 kcal/mol, BE_rigid = -24.004067154253 kcal/mol, BE_relax = -16.92364260220972988840 kcal/mol
    C           -2.631773333693    -2.981484165523     0.035745179656
    C           -4.325644985403     0.787149501442    -0.136098911186
    H           -5.564708590391    -1.768989721424    -0.651236916225
    C           -3.980734273978    -2.962384324612    -0.095064652115
    C           -3.974892484770    -0.584321849626    -0.062577713997
    H           -4.544923782812    -3.890260728461    -0.179629959141
    C           -3.134813482812     1.507164009713    -0.063172984788
    H           -2.947123084594     2.575188231858    -0.090587440827
    N           -2.089391787938     0.618102353124     0.064196624801
    C           -2.584952097212    -0.646121042309     0.058552859161
    H           -1.083677416660     0.825777448284     0.105986458299
    N           -4.743180422588    -1.773848181967    -0.051155178429
    N           -1.872092402385    -1.821795767017     0.172468173159
    H           -0.837623947091    -1.830289437925     0.135495437859
    H           -2.085399844649    -3.922802456388     0.067071585312
    H           -5.324291713618     1.206809509304    -0.230078525023
    C            3.094988633689    -0.492087170096    -0.003696904119
    H            0.277072163375     4.796344149649     0.062916838207
    C            1.650588851383    -0.591754532191     0.065298206273
    C            2.835813695933     1.923244935803    -0.013784578965
    C            3.663406247770     0.790013383560    -0.041818970498
    N            0.852794783863     0.488084082663     0.091744659326
    N            1.019481574485    -1.806866872263     0.107303298746
    C            1.406371783390     1.716515012969     0.051907328622
    C            3.844804035699    -1.700130518974    -0.030191223536
    H            3.718696655243    -3.857260597927    -0.005292210075
    C            1.766811174138    -2.904418630309     0.079387203854
    H            4.749748990556     0.905342133200    -0.095032357802
    C            3.179169088885    -2.908825043293     0.010814485747
    N            0.519769229201     2.754940776813     0.076137365946
    H            1.224486652966    -3.855886239408     0.116480023757
    H            4.935407539359    -1.652754574531    -0.082624054752
    C            3.307356144552     3.264771457558    -0.047534092067
    H            2.713990575707     5.340298604793    -0.042287272486
    C            1.011450726212     3.982964426695     0.042446981359
    C            2.394441998231     4.296940174952    -0.018172080311
    H            4.382686020831     3.454784571798    -0.096647825579
