# Supplementary material for: Computational Design of Photosensitive Polymer Templates To Drive Molecular Nanofabrication
Source: ACS Nano. 2024 Mar 28;18(14):9969–79. doi: 10.1021/acsnano.3c10575 (PMC11008366; doi:10.1021/acsnano.3c10575)
Supplement: Supplementary file 2 — nn3c10575_si_002.zip [file nn3c10575_si_002.zip › B3LYP-D3/basepairs/DD-AAA/HH-hp+NNO-hh_1.xyz]

32
E_abs = -568749.20106129009657991759 kcal/mol, BE_rigid = -18.949942886613 kcal/mol, BE_relax = -14.36464461583914406759 kcal/mol
    C           -3.055383327480    -2.640757543327     0.276137907545
    C           -3.757608526295     1.389757152134    -0.308857102532
    H           -5.554148897810    -0.827201655472    -0.666923262272
    C           -4.351153800395    -2.303446897406     0.089247752660
    C           -3.759054873702    -0.012456810462    -0.079395853814
    H           -5.122639685794    -3.072376425455     0.051350680910
    C           -2.429913055685     1.801802952315    -0.263307163357
    H           -1.984204761627     2.781728630031    -0.398219338395
    N           -1.640343533949     0.700014914326     0.003806625431
    C           -2.436125754156    -0.398735120252     0.103746003577
    H           -0.617878411314     0.656053698182     0.053622492364
    N           -4.813274562021    -0.962086790485     0.019912849699
    N           -2.027050621159    -1.694342438788     0.397712971087
    H           -1.061468315876    -1.967715668082     0.181075176078
    H           -2.759570626271    -3.682538498134     0.392756795303
    H           -4.621357840179     2.026206884752    -0.487278534998
    N            3.502834456042     0.617318808339    -0.030743719006
    H            3.377620764448    -2.749514815434    -0.265483203758
    C            2.104077023384     0.861868392757     0.052805556634
    C            3.046733987256    -1.715664022460    -0.173935346477
    C            3.934661489888    -0.696956863773    -0.146946966483
    N            1.224675231658    -0.113862262471     0.032642712829
    N            1.654707742666     2.141744345741     0.156456164459
    C            1.608496558418    -1.445102625101    -0.066749512907
    C            4.396963979066     1.672228215947     0.001491799723
    H            4.622064175843     3.795286318408     0.138639436577
    C            2.527730831663     3.135468932134     0.184250024523
    H            5.015921021572    -0.828327446057    -0.213331534566
    C            3.931643408587     2.953470113200     0.110438977240
    O            0.776891558915    -2.356089515293    -0.063351770802
    H            2.110578885822     4.143959206926     0.271028592054
    H            5.451071836161     1.402845106794    -0.065213778985
