# Supplementary material for: Computational Design of Photosensitive Polymer Templates To Drive Molecular Nanofabrication
Source: ACS Nano. 2024 Mar 28;18(14):9969–79. doi: 10.1021/acsnano.3c10575 (PMC11008366; doi:10.1021/acsnano.3c10575)
Supplement: Supplementary file 2 — nn3c10575_si_002.zip [file nn3c10575_si_002.zip › B3LYP-D3/basepairs/DD-AAA/HH-hp+NNO-hh_2.xyz]

32
E_abs = -568754.04732708315049292409 kcal/mol, BE_rigid = -20.522234713976 kcal/mol, BE_relax = -15.09977581447457194409 kcal/mol
    C           -3.061542963944    -2.712029654177     0.171288342883
    C           -3.771460698166     1.342867413431    -0.205572477968
    H           -5.559739277917    -0.864318917873    -0.684106959688
    C           -4.361116666529    -2.368132942132     0.019131087715
    C           -3.771371469124    -0.069426369348    -0.054589036632
    H           -5.133086413836    -3.135795587442    -0.033004858352
    C           -2.441837280336     1.751848674987    -0.155967228185
    H           -1.998078709320     2.738400652011    -0.240911361991
    N           -1.648771499133     0.637963624576     0.036603689385
    C           -2.445202480735    -0.463695968368     0.088592947962
    H           -0.621625877627     0.588529308735     0.075637988046
    N           -4.826594220746    -1.024105352469     0.006700951523
    N           -2.035361533125    -1.771250869776     0.298922381628
    H           -1.049572227497    -2.024504383384     0.157254138838
    H           -2.764558179307    -3.757230207794     0.248143733110
    H           -4.636633653982     1.989151396486    -0.335187215993
    C            3.550543061239     0.663582900050    -0.027539629193
    H            3.304064827838    -2.748354990587    -0.090074079162
    C            2.114936174741     0.905100399296     0.037430693472
    C            3.037215853520    -1.690955952837    -0.054002905639
    C            3.976460460354    -0.706154901822    -0.075931927834
    N            1.210573845101    -0.042900947018     0.068234114360
    N            1.637554084959     2.219167066223     0.071134841552
    C            1.605491614714    -1.382759395832     0.033877566155
    C            4.399712695255     1.751417583842    -0.036988339705
    H            5.485726256935     1.674751239973    -0.077062779436
    C            2.500638661006     3.183361804620     0.056004199929
    H            5.044414719812    -0.934939546917    -0.129888963791
    N            3.857861407267     3.015991477413     0.007256438620
    O            0.758013753485    -2.286863969773     0.080892432129
    H            2.155635592355     4.222158645391     0.083592738586
    H            4.461230064267     3.829975450486     0.005761028191
