# Supplementary material for: Computational Design of Photosensitive Polymer Templates To Drive Molecular Nanofabrication
Source: ACS Nano. 2024 Mar 28;18(14):9969–79. doi: 10.1021/acsnano.3c10575 (PMC11008366; doi:10.1021/acsnano.3c10575)
Supplement: Supplementary file 2 — nn3c10575_si_002.zip [file nn3c10575_si_002.zip › B3LYP-D3/basepairs/DD-AAA/HH-h-p+NNN-hhh.xyz]

39
E_abs = -631837.54752408065931653895 kcal/mol, BE_rigid = -19.663062551252 kcal/mol, BE_relax = -16.75858791426378899895 kcal/mol
    C           -2.383984704414    -1.249457592999     0.388567823525
    C           -3.768300313301    -1.253632055678     0.278701440103
    C           -3.670123456430     1.184807738011    -0.172139012801
    C           -4.454872085705    -0.052373417334    -0.002073671305
    C           -2.304053787280     1.117927629809    -0.055151645175
    H           -6.652005964795    -0.393480590865    -0.113057357147
    H           -6.790058202591     2.241769313791    -0.619861745277
    N           -1.621078778845    -2.357496483080     0.737040388779
    N           -1.695374097871    -0.071990825278     0.217409411116
    H           -4.330713752607     3.291239459296    -0.621302222437
    C           -5.866302039989     1.687558574599    -0.442175513559
    H           -1.622354698712     1.961443995521    -0.161178896180
    H           -4.305599648915    -2.194717807151     0.417169722032
    C           -5.803850356628     0.287125098807    -0.174855411079
    C           -4.588869920167     2.248325588104    -0.445110179121
    H           -0.666208740855    -0.092115287679     0.264177771710
    H           -2.097256623349    -3.237392170596     0.566693955135
    H           -0.656875705402    -2.370875083339     0.388311516933
    C            3.483948867473    -1.176673861406    -0.194789224108
    H            0.816050164903     4.142112818011     0.441485339697
    C            2.047815701962    -1.253346434598    -0.040382040239
    C            3.285199065360     1.229673708834    -0.001219673845
    C            4.081407457191     0.090142199628    -0.168728199962
    N            1.278640029158    -0.165139510921     0.115210300762
    N            1.386297957582    -2.454058144672    -0.045671808690
    C            1.856573526628     1.047746309104     0.132276283487
    C            4.203516819567    -2.394612170697    -0.365640997831
    H            4.022398746249    -4.539190656508    -0.499381333286
    C            2.099743103379    -3.551175349461    -0.206111067708
    H            5.165040324512     0.188312742346    -0.280766113041
    C            3.513240474997    -3.582457598112    -0.373619517356
    N            1.000727943052     2.105862289166     0.283275047747
    H            1.541258930093    -4.494322005041    -0.202668557407
    H            5.289219092182    -2.363773196800    -0.487183534851
    C            3.794449978080     2.560477827944     0.044390002896
    H            3.258956721429     4.638110156295     0.248457084321
    C            1.523916918597     3.314304741279     0.317971034180
    C            2.916006553465     3.603071921836     0.206589974189
    H            4.870520374279     2.727164821233    -0.049459332141
