# Supplementary material for: Computational Design of Photosensitive Polymer Templates To Drive Molecular Nanofabrication
Source: ACS Nano. 2024 Mar 28;18(14):9969–79. doi: 10.1021/acsnano.3c10575 (PMC11008366; doi:10.1021/acsnano.3c10575)
Supplement: Supplementary file 2 — nn3c10575_si_002.zip [file nn3c10575_si_002.zip › B3LYP-D3/basepairs/DD-AAA/HH-h-p+NNO-hh_1.xyz]

34
E_abs = -582614.15376419968884558080 kcal/mol, BE_rigid = -17.685693514455 kcal/mol, BE_relax = -15.40964880488242561080 kcal/mol
    C           -2.072385764587    -0.242322034369     0.629591354558
    C           -3.415767831703    -0.465352450840     0.379259612273
    C           -3.651640186287     1.949878326504    -0.156379352602
    C           -4.251902048971     0.607902238871    -0.012200657911
    C           -2.312817691392     2.098869564072     0.102442519003
    H           -6.342495058767    -0.076352386234    -0.327864345405
    H           -6.828960859550     2.492392731903    -0.960219597451
    N           -1.175460620028    -1.206561567609     1.092749132226
    N           -1.559040690355     1.027785400499     0.488808513449
    H           -4.575124256004     3.915205260406    -0.760350820078
    C           -5.854367604751     2.096073608400    -0.667114960613
    H           -1.772554830284     3.043282751774     0.022356496803
    H           -3.811544280683    -1.477806838386     0.489264337806
    C           -5.606223882374     0.726594943856    -0.332603372935
    C           -4.688000301964     2.849540081683    -0.567688423997
    H           -0.562386140492     1.187109727322     0.675348186756
    H           -1.508736202264    -2.151321325748     0.925196342109
    H           -0.222691419072    -1.093635736974     0.733262448423
    N            3.992218959021    -1.041275700149    -0.130035188101
    H            3.843553422569     2.239268343200     0.660715997650
    C            2.602586439418    -1.327299795992    -0.034667102574
    C            3.523847343656     1.218769768929     0.451165442295
    C            4.416105558178     0.261184950513     0.130606906132
    N            1.720414977897    -0.413310963289     0.270428572810
    N            2.172835719807    -2.606365360544    -0.268091879178
    C            2.089178245265     0.902794197528     0.521689701826
    C            4.889451325790    -2.030811414262    -0.466603417017
    H            5.144514246992    -4.092136414498    -0.972217358975
    C            3.048196122042    -3.531042430329    -0.583350614671
    H            5.492064352109     0.425991878661     0.055541245332
    C            4.449739603708    -3.298312949524    -0.703334405615
    O            1.248174685904     1.759511105626     0.791733610243
    H            2.648781178749    -4.535693776192    -0.761569028735
    H            5.934735809888    -1.724410727303    -0.524962344975
