# Supplementary material for: Computational Design of Photosensitive Polymer Templates To Drive Molecular Nanofabrication
Source: ACS Nano. 2024 Mar 28;18(14):9969–79. doi: 10.1021/acsnano.3c10575 (PMC11008366; doi:10.1021/acsnano.3c10575)
Supplement: Supplementary file 2 — nn3c10575_si_002.zip [file nn3c10575_si_002.zip › B3LYP-D3/basepairs/DD-AAA/HH-h-p+NNO-hh_2.xyz]

34
E_abs = -582620.38561345975375142902 kcal/mol, BE_rigid = -19.958023510874 kcal/mol, BE_relax = -17.53036347052884632902 kcal/mol
    C           -2.332484168419    -1.157464728376     0.330630928557
    C           -3.677924400818    -0.844568486069     0.242885965201
    C           -3.035137597245     1.527843937870    -0.136326990908
    C           -4.081304414423     0.494147608306     0.012386590793
    C           -1.720447169433     1.143777555517    -0.052806915677
    H           -6.295148144734     0.663736402421    -0.070128213324
    H           -5.834697077765     3.279843701576    -0.490995817770
    N           -1.824769630280    -2.419398849496     0.649723438053
    N           -1.395281020707    -0.161136642169     0.177835925852
    H           -3.202291574459     3.744748986970    -0.508030701259
    C           -5.057911211572     2.525216548181    -0.348466090644
    H           -0.867969174102     1.815890563483    -0.158112398900
    H           -4.414295959203    -1.643063384365     0.361196261734
    C           -5.314177858065     1.134473077392    -0.124755723469
    C           -3.689573120079     2.782213744557    -0.359060917470
    H           -0.398784505927    -0.417187802655     0.192268786034
    H           -2.491827961658    -3.161197629455     0.457682432347
    H           -0.918403805402    -2.637971056350     0.225702802295
    C            3.810359516218    -0.158124611078    -0.078007413221
    H            3.588960757179    -3.544019567352    -0.498835608357
    C            2.370838345297     0.068515751017     0.044492106632
    C            3.322391312765    -2.496667269219    -0.348922616206
    C            4.251750990201    -1.516028991066    -0.274656212655
    N            1.473181921152    -0.879059234189    -0.022425154215
    N            1.901864033645     1.365737354278     0.243879516176
    C            1.875761119948    -2.201988013801    -0.243002705146
    C            4.649352825203     0.923260379170     0.003504646800
    H            5.734762941653     0.850911257524    -0.075486264836
    C            2.759694417004     2.329738394253     0.308488730642
    H            5.321290088495    -1.726335382287    -0.360089392121
    N            4.118734050090     2.170195816197     0.195194304833
    O            1.039386428766    -3.095708803624    -0.349218426184
    H            2.416542848334     3.357607104422     0.462672843199
    H            4.725037681919     2.980851591471     0.254896229100
