# Supplementary material for: Computational Design of Photosensitive Polymer Templates To Drive Molecular Nanofabrication
Source: ACS Nano. 2024 Mar 28;18(14):9969–79. doi: 10.1021/acsnano.3c10575 (PMC11008366; doi:10.1021/acsnano.3c10575)
Supplement: Supplementary file 2 — nn3c10575_si_002.zip [file nn3c10575_si_002.zip › B3LYP-D3/basepairs/DD-AAA/HH-hh+NNN-hhh.xyz]

39
E_abs = -652689.42882498008184338452 kcal/mol, BE_rigid = -26.357207647036 kcal/mol, BE_relax = -17.79294856998727726452 kcal/mol
    N           -1.608507982222    -0.987946008023    -0.391306178455
    C           -1.976760955503    -2.332409515729    -0.267106052022
    H           -1.159100536872     1.527653093179     0.082467335019
    C           -3.145996363085     2.227229498975     0.291979311145
    C           -2.559878094718    -0.051406626513     0.005810805328
    H           -2.818687969283     3.264298518349     0.212240535266
    C           -3.264786157440    -2.695875912785    -0.129316060179
    H           -3.576807365882    -3.736249840513    -0.067699811679
    N           -4.297209916164    -1.717853202043    -0.134533184684
    C           -3.874478867228    -0.398021257632     0.147497976296
    H           -5.149163509420    -1.987117378695     0.353285736873
    N           -2.155368319921     1.260262870202     0.181629526723
    N           -4.884661682647     0.540050083655     0.478560297016
    H           -0.615690917905    -0.741188141642    -0.220813618242
    H           -5.226187482224     2.662643101567     0.473182746436
    C           -4.444574366755     1.904010337931     0.434685614445
    H           -5.340366112578     0.314916809964     1.372917391446
    H           -1.155574366096    -3.045112149517    -0.306885531900
    C            3.458490548601    -0.923349327321    -0.031142344930
    H            0.199691462687     4.119735671867    -0.031369370339
    C            2.030193963223    -1.151180708632     0.014507752388
    C            2.991566044193     1.464712846804    -0.060404401300
    C            3.913383193699     0.405442716599    -0.065433095924
    N            1.142457423090    -0.136137697923     0.041041653999
    N            1.492513665163    -2.404774862299     0.031362925617
    C            1.582388199607     1.131969062154    -0.005378743660
    C            4.306968511661    -2.063435989837    -0.041122313781
    H            4.357937868264    -4.223554040824    -0.020246062659
    C            2.330110218061    -3.433302282272     0.018088781156
    H            4.986169191201     0.615649234057    -0.100649139401
    C            3.741561070031    -3.322724597094    -0.013212801232
    N            0.615866577489     2.100226014270     0.004457490111
    H            1.869792948733    -4.428111500794     0.029465615796
    H            5.390907767149    -1.925821445096    -0.074771574396
    C            3.345855825404     2.839556381420    -0.105974075709
    H            2.580365722931     4.862186987453    -0.129357761934
    C            1.002012956732     3.373604795688    -0.039446267288
    C            2.347109710703     3.796616756621    -0.095256124885
    H            4.401250951456     3.119692104303    -0.152172408428
