# Supplementary material for: Computational Design of Photosensitive Polymer Templates To Drive Molecular Nanofabrication
Source: ACS Nano. 2024 Mar 28;18(14):9969–79. doi: 10.1021/acsnano.3c10575 (PMC11008366; doi:10.1021/acsnano.3c10575)
Supplement: Supplementary file 2 — nn3c10575_si_002.zip [file nn3c10575_si_002.zip › B3LYP-D3/basepairs/DD-AAA/HH-hh+NNO-hh_1.xyz]

34
E_abs = -603465.23897064912256577899 kcal/mol, BE_rigid = -23.331043526320 kcal/mol, BE_relax = -15.64791501061710722899 kcal/mol
    N           -1.897722820967    -1.707623523370    -0.455527197994
    C           -2.844074014162    -2.720335809690    -0.310078618998
    H           -0.383667781010     0.353296261223    -0.336609162925
    C           -1.746002097549     1.880875771323     0.081919475207
    C           -2.309918276294    -0.411484812155    -0.161187688957
    H           -0.946965552302     2.620174710453     0.086272100345
    C           -4.113673350114    -2.470955678874     0.054215998281
    H           -4.864220509765    -3.260369321051     0.091941273093
    N           -4.589214370214    -1.148037007509     0.328277645578
    C           -3.592893450963    -0.140147723549     0.206397667672
    H           -5.058691191683    -1.103530385009     1.241794650663
    N           -1.384349482643     0.610302603205    -0.374729779996
    N           -4.048576743791     1.198736108987     0.358546870839
    H           -0.894262384859    -1.937818593110    -0.419419735405
    H           -3.308450179789     3.168739479371     0.756741138049
    C           -3.007885981241     2.169023716511     0.447264213027
    H           -4.739889927400     1.289348036896     1.106162340138
    H           -2.511431214395    -3.725014139616    -0.571159909649
    N            3.656225006048     0.482836875234     0.096621482724
    H            3.479212174486    -2.886089841719    -0.086771877798
    C            2.270464423633     0.770598276877    -0.070227913873
    C            3.162903959594    -1.844006932987    -0.072936710059
    C            4.060763865233    -0.839394699810     0.081919697888
    N            1.384615293924    -0.195211511368    -0.231298170646
    N            1.845152492140     2.054758971055    -0.065283343260
    C            1.743374169391    -1.534594439621    -0.234153062629
    C            4.561471840583     1.520773633870     0.272507869892
    H            4.813300814502     3.640444927059     0.411925017189
    C            2.730226791902     3.036110204024     0.100481045728
    H            5.133351883263    -0.999635458262     0.203800442186
    C            4.114557996910     2.815803054867     0.275093866005
    O            0.889509198507    -2.420488461449    -0.370851168922
    H            2.329723532551     4.054386600086     0.098995705287
    H            5.601855911367     1.225375612432     0.404939982490
