# Supplementary material for: Computational Design of Photosensitive Polymer Templates To Drive Molecular Nanofabrication
Source: ACS Nano. 2024 Mar 28;18(14):9969–79. doi: 10.1021/acsnano.3c10575 (PMC11008366; doi:10.1021/acsnano.3c10575)
Supplement: Supplementary file 2 — nn3c10575_si_002.zip [file nn3c10575_si_002.zip › B3LYP-D3/basepairs/DD-AAA/HH-hh+NNO-hh_2.xyz]

34
E_abs = -603469.07560554388741100868 kcal/mol, BE_rigid = -21.444554722317 kcal/mol, BE_relax = -15.37341531096346732868 kcal/mol
    N           -1.877228646538    -1.716621473141    -0.481118725733
    C           -2.793482684486    -2.750727018623    -0.319315006326
    H           -0.439301838030     0.390484624261    -0.435769960526
    C           -1.816780802319     1.875147259819     0.016838343415
    C           -2.322238002816    -0.427800360036    -0.204789079496
    H           -1.033671723171     2.631552815224     0.028091339432
    C           -4.054894679564    -2.537401320397     0.095918972108
    H           -4.786750251918    -3.344460899927     0.141763022259
    N           -4.545923261599    -1.231112209193     0.424811156803
    C           -3.594092475905    -0.193145530153     0.214440942526
    H           -4.916474320542    -1.207462287611     1.384964073781
    N           -1.443184270271     0.625525147933    -0.501396574627
    N           -4.093451597108     1.135720518167     0.340900769922
    H           -0.864745418240    -1.920542199376    -0.480434481617
    H           -3.380267585704     3.109725775664     0.782136721970
    C           -3.070765279084     2.126906406575     0.429895780926
    H           -4.784439038983     1.212320853601     1.089159288680
    H           -2.449149345274    -3.742970483341    -0.613157528913
    C            3.706220784188     0.481867741069     0.118460208485
    H            3.389879000281    -2.921010791442    -0.085905685851
    C            2.287757612659     0.764671966626    -0.057073620943
    C            3.143737151110    -1.858193363549    -0.067068297373
    C            4.096724823382    -0.895822466060     0.106924632738
    N            1.376448036656    -0.160099491811    -0.238305853931
    N            1.835225437798     2.088550507379    -0.031339069759
    C            1.739934563838    -1.507931966114    -0.267990879139
    C            4.570852633634     1.548151970362     0.297926129190
    H            5.644386201436     1.444450416728     0.449550469215
    C            2.713029837087     3.028414067997     0.136221462557
    H            5.150856210417    -1.155511485113     0.238570263751
    N            4.053866277721     2.824888712605     0.296101724978
    O            0.871673062175    -2.376166860069    -0.467544923285
    H            2.390297747806     4.074488560373     0.157575981884
    H            4.666480036615     3.621841352224     0.422522459233
