# Supplementary material for: Computational Design of Photosensitive Polymer Templates To Drive Molecular Nanofabrication
Source: ACS Nano. 2024 Mar 28;18(14):9969–79. doi: 10.1021/acsnano.3c10575 (PMC11008366; doi:10.1021/acsnano.3c10575)
Supplement: Supplementary file 2 — nn3c10575_si_002.zip [file nn3c10575_si_002.zip › B3LYP-D3/basepairs/DD-AAA/HH-hh-p+NNN-hhh.xyz]

41
E_abs = -679671.19186182397212039513 kcal/mol, BE_rigid = -25.131969941237 kcal/mol, BE_relax = -23.08654670421638403513 kcal/mol
    H           -0.526378561874     0.573681169050    -0.001211384218
    H           -0.722688774432    -4.089132975561     0.000787953849
    H           -4.538368981228     1.920493121583    -0.000517297793
    C           -2.492404689400     1.339247852862     0.000641847682
    C           -3.842363153334     1.079690261508     0.000945379715
    N           -1.532180147623     0.333262823154     0.001165989608
    C           -4.288726497535    -0.280844204618     0.002202540494
    C           -1.912434715112    -0.975836222971     0.001714560409
    C           -3.257898959013    -1.263935202686     0.003014521217
    N           -1.027397644520    -2.017978585261     0.000369935218
    C           -3.801957758070    -2.581136202392     0.002831934750
    C           -1.502821860102    -3.328722172146     0.001339092956
    C           -2.840223215720    -3.641899633281     0.002994354497
    H           -3.132069807369    -4.693629411284     0.004128666342
    H           -2.069187769520     2.342020060655    -0.000444993561
    C           -5.504436996492    -1.015225988555     0.001245057745
    H           -0.009164139330    -1.836889618168    -0.001553233458
    C           -5.210136032659    -2.403989844777     0.001632248601
    H           -5.953162105622    -3.201502772409     0.000269927529
    H           -6.507190006022    -0.587991838891    -0.000009115830
    C            3.704569344351     0.125975938834    -0.005104544486
    H            0.112924551537     4.919945374172     0.005710507202
    C            2.293656614328    -0.195434013436    -0.005231899370
    C            3.077729649187     2.470144784089    -0.003362352510
    C            4.070577965535     1.479517973326    -0.004712567929
    N            1.337240034836     0.748192707093    -0.006798420853
    N            1.855105792395    -1.492681918843    -0.001835245201
    C            1.695079827827     2.047598713569    -0.004849350314
    C            4.632928971528    -0.952723387019    -0.002308202841
    H            4.839755627022    -3.101622079661     0.006771312483
    C            2.760009842228    -2.460161270784     0.003120650021
    H            5.127387195254     1.760603807744    -0.003446993972
    C            4.161369005685    -2.247176229084     0.002690961408
    N            0.660659723896     2.940316506556    -0.002566569447
    H            2.370509400037    -3.484196733619     0.008396093550
    H            5.704251303060    -0.736978985398    -0.002850074449
    C            3.342133257846     3.869034585826     0.001711036484
    H            2.440827221489     5.829021450767     0.009302362801
    C            0.961917700892     4.226723979694     0.002472459964
    C            2.284190387384     4.749038579868     0.004856357464
    H            4.377272022203     4.219837121295     0.004136857880
