# Supplementary material for: Computational Design of Photosensitive Polymer Templates To Drive Molecular Nanofabrication
Source: ACS Nano. 2024 Mar 28;18(14):9969–79. doi: 10.1021/acsnano.3c10575 (PMC11008366; doi:10.1021/acsnano.3c10575)
Supplement: Supplementary file 2 — nn3c10575_si_002.zip [file nn3c10575_si_002.zip › B3LYP-D3/basepairs/DD-AAA/HH-hh-p+NNO-hh_1.xyz]

36
E_abs = -630447.21287007700842039537 kcal/mol, BE_rigid = -23.068721131610 kcal/mol, BE_relax = -21.15237572884179160537 kcal/mol
    H            0.023641256861     0.372832937663     0.000622230661
    H           -2.012612332945    -3.831649178325    -0.003224852808
    H           -3.113260015322     3.207960016507    -0.000846475316
    C           -1.471009324385     1.859713418383     0.000171374678
    C           -2.809962259764     2.159151398011     0.000272684286
    N           -0.990742144249     0.549455762594     0.000670325697
    C           -3.764572413245     1.088209345399     0.000979962416
    C           -1.862778531222    -0.500599142848     0.000982175302
    C           -3.210944816339    -0.226159050915     0.001905481844
    N           -1.468506594529    -1.809052175004    -0.000254581283
    C           -4.236235060695    -1.216912127763     0.001695158740
    C           -2.428226774831    -2.824992784449    -0.000830968249
    C           -3.776533896497    -2.576554477124     0.000583553135
    H           -4.465000994039    -3.423700142991    -0.000076509939
    H           -0.685825567268     2.614069464170     0.000376072518
    C           -5.168298861335     0.900686009802     0.000577777851
    H           -0.469356638477    -2.049717182110    -0.000708959531
    C           -5.453520277261    -0.494129669055     0.001110067436
    H           -6.453558765962    -0.928114667488    -0.000008826615
    H           -5.917734414069     1.692594662323    -0.000310026923
    N            4.111914423471     0.523593587679     0.000236773918
    H            3.984276495170    -2.852182369167    -0.000840515899
    C            2.714439091239     0.776891528429     0.000641897663
    C            3.654399738577    -1.814025935312    -0.000108649929
    C            4.543397435087    -0.797773960456    -0.000778568703
    N            1.833953139434    -0.198855156808     0.001039601992
    N            2.265408548205     2.060949167505     0.000568849145
    C            2.212937974903    -1.532980804469     0.000915336513
    C            5.009057123824     1.576428826552     0.000351256340
    H            5.239960797253     3.701354176798     0.001276796441
    C            3.139844176043     3.051307588870     0.000456176669
    H            5.625831015461    -0.934661812397    -0.002145367531
    C            4.547218530559     2.861051777303     0.001026061874
    O            1.372857864034    -2.436168461214     0.001850315383
    H            2.725284711121     4.064478832749    -0.000156066153
    H            6.063813703980     1.301149088425    -0.000263652147
