# Supplementary material for: Computational Design of Photosensitive Polymer Templates To Drive Molecular Nanofabrication
Source: ACS Nano. 2024 Mar 28;18(14):9969–79. doi: 10.1021/acsnano.3c10575 (PMC11008366; doi:10.1021/acsnano.3c10575)
Supplement: Supplementary file 2 — nn3c10575_si_002.zip [file nn3c10575_si_002.zip › B3LYP-D3/basepairs/DD-AAA/HH-hh-p+NNO-hh_2.xyz]

36
E_abs = -630452.28629390810722758656 kcal/mol, BE_rigid = -23.671588806072 kcal/mol, BE_relax = -22.11466496552211366656 kcal/mol
    H           -0.005033465432     0.413089560439     0.004565727651
    H           -1.942191033647    -3.834497836507    -0.007386762274
    H           -3.209615456180     3.178046932732    -0.007724336329
    C           -1.536775054487     1.868356496286    -0.000338680135
    C           -2.881194907538     2.136687652711    -0.001352386045
    N           -1.023422666280     0.569575147052     0.005433795838
    C           -3.811714931726     1.043221298483     0.003671508851
    C           -1.871468468815    -0.500970358108     0.006494436017
    C           -3.226018989999    -0.258028104070     0.006591209114
    N           -1.445655427897    -1.799755229191     0.005118043697
    C           -4.227631636410    -1.272824596844     0.004819198487
    C           -2.381883549571    -2.837857246054    -0.000798551648
    C           -3.735412646620    -2.621588262087    -0.000875968506
    H           -4.404508364383    -3.484323572977    -0.008288210552
    H           -0.771575020846     2.643140290965    -0.005527155760
    C           -5.208638408717     0.822816560313     0.001911461119
    H           -0.439972548894    -2.018632232010     0.002500320902
    C           -5.460707413833    -0.580139449144     0.003077130684
    H           -6.449723216186    -1.039115322097     0.002065272403
    H           -5.977087337990     1.596035018019    -0.001613817785
    C            4.169919410211     0.527512075029    -0.000746117628
    H            3.905356047616    -2.883591621670     0.002157606446
    C            2.735166582913     0.781680265056    -0.000089533494
    C            3.647641393632    -1.823506673702     0.000917965200
    C            4.591210038725    -0.847196130797    -0.000535288139
    N            1.824368697926    -0.160704987183     0.000842845010
    N            2.269279504333     2.097830381559     0.001697189308
    C            2.212361270377    -1.501178133391    -0.001108980209
    C            5.026062331684     1.606375802417    -0.002243685458
    H            6.112354611126     1.518576911865    -0.003460892557
    C            3.139628064302     3.054978490410     0.000695737104
    H            5.659047241138    -1.081861533284    -0.000179935090
    N            4.497551439233     2.873768760328    -0.001184342246
    O            1.357942064741    -2.396475717729    -0.002785238984
    H            2.803356989263     4.096842756095     0.001774335122
    H            5.109194877892     3.682179079359    -0.001584110821
