# Supplementary material for: Computational Design of Photosensitive Polymer Templates To Drive Molecular Nanofabrication
Source: ACS Nano. 2024 Mar 28;18(14):9969–79. doi: 10.1021/acsnano.3c10575 (PMC11008366; doi:10.1021/acsnano.3c10575)
Supplement: Supplementary file 2 — nn3c10575_si_002.zip [file nn3c10575_si_002.zip › B3LYP-D3/basepairs/AA-DDD/NN-pp+HHH-p.xyz]

26
E_abs = -435961.36840272203173658214 kcal/mol, BE_rigid = -10.353438505087 kcal/mol, BE_relax = -9.24635989084842549214 kcal/mol
    C           -2.195727370469     2.646298698949    -0.594413585787
    N           -3.535129559111    -0.554892256072     0.183973672658
    N           -1.155102073795     1.904381384276    -0.276367595179
    N           -3.416637116788     1.966278158862    -0.523190579643
    C           -3.079898229136     0.699616925356    -0.125407543873
    H           -4.327907614910     2.354461169623    -0.725461044846
    C           -2.381573599567    -1.277136569616     0.506053233238
    H           -2.163100910738     3.692339113265    -0.890636799435
    N           -1.274508660137    -0.569679914483     0.419666109494
    C           -1.706213489151     0.676758205691     0.020774052473
    H           -2.443089807205    -2.324551227512     0.791914681175
    H           -4.480877746113    -0.911907844493     0.186298653435
    C            2.508817707917     0.386534704855     0.378721237952
    C            2.613073071485    -1.822657484650    -0.077788232803
    H            4.764263753661    -1.878265981535    -0.538149087355
    N            2.043670604177    -3.118657899848    -0.236534324363
    H            2.375835389166    -3.541520259949    -1.104492004702
    H            4.640454585807     0.813946025595    -0.000803600477
    C            3.884176833498    -1.308579434765    -0.244197597584
    C            3.822459342057     0.096912698239     0.035755206527
    N            1.906426585611     1.575786571126     0.829958122367
    H            1.016705115557     1.766104548325     0.358947666803
    N            1.788257434775    -0.778203183748     0.310647049904
    H            2.526297817816     2.365158986507     0.658709914625
    H            0.779591729223    -0.858634990174     0.447307655066
    H            2.357756571698    -3.742483819253     0.511266439069
