# Supplementary material for: Computational Design of Photosensitive Polymer Templates To Drive Molecular Nanofabrication
Source: ACS Nano. 2024 Mar 28;18(14):9969–79. doi: 10.1021/acsnano.3c10575 (PMC11008366; doi:10.1021/acsnano.3c10575)
Supplement: Supplementary file 2 — nn3c10575_si_002.zip [file nn3c10575_si_002.zip › B3LYP-D3/basepairs/AA-DDD/NN-pp+HHH-h.xyz]

28
E_abs = -470676.11642938238048572939 kcal/mol, BE_rigid = -9.975465080221 kcal/mol, BE_relax = -8.32308174723792153939 kcal/mol
    C           -1.743889900091     2.379587993501     0.757447780606
    N           -3.962802608647     0.135332097978    -0.880707578603
    N           -1.126016492245     1.216520736781     0.762046081964
    N           -3.001237639407     2.347366773926     0.145034853491
    C           -3.153939926904     1.046387547044    -0.255079090378
    H           -3.632338721672     3.129957400080     0.038753312025
    C           -3.240515433809    -1.062148364945    -0.836594628746
    H           -1.357704413000     3.306010141809     1.176361122751
    N           -2.070959511043    -0.954270817313    -0.241064375009
    C           -2.010139738120     0.372130617387     0.126491484016
    H           -3.651382705294    -1.971626593701    -1.268880228705
    H           -4.876057336466     0.265374706239    -1.294411404135
    C            2.606400733613     0.399575190315    -0.292997701744
    C            3.690251793860    -0.254674443379    -0.756791386620
    C            2.801838541135    -2.296746381362     0.107558239287
    N            3.982083639255    -1.606520734126    -0.351612062626
    C            1.737343153677    -1.631523532392     0.607077392832
    H           -0.275977690208    -1.891503833229     0.661561027651
    H            2.913268535349     2.158748369355    -1.218618086610
    N            2.162634004849     1.669602352734    -0.731921795257
    N            1.745214295959    -0.217185710661     0.635903980911
    H            0.615364915436    -3.224350078403     1.075756572453
    H            1.890567353679     2.244063505303     0.069127252268
    N            0.573968429434    -2.209098066451     1.141223291469
    H            4.351234755941     0.202400349349    -1.498928587008
    H            0.824306247688     0.215957800811     0.717155492085
    H            4.693911322163    -1.595880027302     0.388763147099
    H            2.785783938603    -3.384644958575     0.002810346699
