# Supplementary material for: Computational Design of Photosensitive Polymer Templates To Drive Molecular Nanofabrication
Source: ACS Nano. 2024 Mar 28;18(14):9969–79. doi: 10.1021/acsnano.3c10575 (PMC11008366; doi:10.1021/acsnano.3c10575)
Supplement: Supplementary file 2 — nn3c10575_si_002.zip [file nn3c10575_si_002.zip › B3LYP-D3/basepairs/AA-DDD/NN-pp+HHH-hp.xyz]

30
E_abs = -518507.78414858381791413011 kcal/mol, BE_rigid = -12.404612113244 kcal/mol, BE_relax = -11.56220537820165803011 kcal/mol
    C           -2.761841871774     2.308912525688     0.585660895478
    N           -4.122940071116    -0.847792967793    -0.322143263302
    N           -1.748766102600     1.622451027239     0.097423516629
    N           -3.969882858542     1.606991689243     0.579246058809
    C           -3.655907374018     0.386839028599     0.042311514811
    H           -4.857779286630     1.947545284132     0.923228557894
    C           -2.998172505288    -1.513990542878    -0.818235444730
    H           -2.712389476719     3.325632666475     0.968575976669
    N           -1.895974633106    -0.792633096403    -0.787263111161
    C           -2.304880123280     0.408051502496    -0.246636895160
    H           -3.078206266703    -2.534591190690    -1.185833009069
    H           -5.058797296387    -1.225323140732    -0.256095908895
    C            3.181298977891     0.320300699083    -0.084607314844
    H            0.306130373072     1.749914967727     0.006992942516
    C            1.812342567868     0.263895274386     0.067504233993
    C            2.333470631082     2.402794284230    -0.325695916193
    C            3.520619633934     1.684179610694    -0.332057092536
    H            3.798720287282    -2.932866293455     0.440037501161
    N            1.058928185681    -0.876126782962     0.429327564945
    N            1.299692716774     1.527191543119    -0.056993081903
    N            4.007127448270    -0.831247059086     0.084617876923
    N            1.159625269255    -3.194121384774     0.869687614377
    C            1.880603642203    -2.039077682652     0.471269768139
    C            3.220337356415    -2.017182521652     0.295145290349
    H            1.696808868901    -4.038806847271     0.675269018616
    H            4.621155777735    -0.957765033494    -0.724172635828
    H            0.281825134889    -3.265398105626     0.349690148504
    H            2.141232770445     3.456660541436    -0.503353805477
    H            4.516147656096     2.089822679111    -0.499852706318
    H            0.229526810462    -1.008868750833    -0.160789922336
