# Supplementary material for: Computational Design of Photosensitive Polymer Templates To Drive Molecular Nanofabrication
Source: ACS Nano. 2024 Mar 28;18(14):9969–79. doi: 10.1021/acsnano.3c10575 (PMC11008366; doi:10.1021/acsnano.3c10575)
Supplement: Supplementary file 2 — nn3c10575_si_002.zip [file nn3c10575_si_002.zip › B3LYP-D3/basepairs/AA-DDD/NN-pp+HHH-h-p.xyz]

32
E_abs = -532379.99393896637402303022 kcal/mol, BE_rigid = -15.126730421945 kcal/mol, BE_relax = -14.09139185657666108022 kcal/mol
    C           -3.181431292467     1.459605110293    -0.572317170278
    N           -4.659756401931    -1.667210871027     0.265464576291
    N           -2.176342143837     0.665757287693    -0.260658096473
    N           -4.429850381912     0.841128107219    -0.471622315033
    C           -4.152689069413    -0.437942361158    -0.064131793712
    H           -5.323104869357     1.272498519046    -0.668257935739
    C           -3.535661269538    -2.440663833199     0.572618611929
    H           -3.093494748125     2.498043630138    -0.883143561721
    N           -2.395880778358    -1.788929005437     0.458424327375
    C           -2.780876499697    -0.528971700160     0.059006254440
    H           -3.645186559596    -3.480249551716     0.872870676078
    H           -5.621407853090    -1.978797004643     0.293194166236
    C            1.473381004661     1.857325576818     0.195554965725
    C            2.838970084254     1.903230529477     0.265315476734
    C            2.867062496310    -0.547938546796    -0.157148347293
    C            3.587537129248     0.703645889320     0.069881906447
    C            1.479026435921    -0.534919254771    -0.208918755289
    H            5.763667197240     1.110839677085     0.237643473395
    H            6.039439062451    -1.537468883909    -0.179231905536
    N            0.587833846541     2.963081478674     0.293194236811
    N            0.823949004406     0.654611439177    -0.049039102003
    H            3.635175146990    -2.650244873365    -0.469949714846
    C            5.087840754805    -1.004209735452    -0.133204387783
    N            0.700306802437    -1.644865875984    -0.480878809589
    H            3.335593897502     2.851386931697     0.483998488382
    C            4.950587358228     0.401702061459     0.083344852561
    C            3.832912636959    -1.595550787644    -0.278211391294
    H           -0.191900597643     0.694138472642    -0.190819248892
    H            1.121890542571     3.818395696389     0.438832229292
    H           -0.037201627390     2.859189148937     1.098089708269
    H            1.207970772457    -2.515690733083    -0.365942742979
    H           -0.220985731828    -1.686582462856    -0.042375028384
