# Supplementary material for: Computational Design of Photosensitive Polymer Templates To Drive Molecular Nanofabrication
Source: ACS Nano. 2024 Mar 28;18(14):9969–79. doi: 10.1021/acsnano.3c10575 (PMC11008366; doi:10.1021/acsnano.3c10575)
Supplement: Supplementary file 2 — nn3c10575_si_002.zip [file nn3c10575_si_002.zip › B3LYP-D3/basepairs/AA-DDD/NN-pp+HHH-hh.xyz]

32
E_abs = -553222.45423432489648453742 kcal/mol, BE_rigid = -11.229143112039 kcal/mol, BE_relax = -10.27635429298073916742 kcal/mol
    C           -2.813487703768     1.857769869596    -0.427789703858
    N           -4.274031580493    -1.216095749616     0.595806532174
    N           -1.986711093304     0.925691130192    -0.856641630602
    N           -3.932148373692     1.355904174862     0.243656827948
    C           -3.762979781720    -0.002472484619     0.220809173102
    H           -4.673804384649     1.903625857852     0.658496357788
    C           -3.345933414621    -2.147085654288     0.121482249015
    H           -2.681700756718     2.930062320575    -0.554272458727
    N           -2.323879785538    -1.605586558676    -0.509747880132
    C           -2.581279483792    -0.251230202691    -0.450805406461
    H           -3.496073498429    -3.211285104637     0.288601073315
    H           -5.113206673659    -1.425158260979     1.119474930742
    C            3.089519929588     0.369967076049     0.024171180413
    H           -0.342705533048    -2.685802365022    -0.086640154347
    C            1.754108856569     0.496343107833     0.045046220873
    C            2.849734417854    -2.015289924827     0.079043699611
    N            3.748723577603    -0.889579942934    -0.005724710117
    N            0.879771066006    -0.620865665087     0.048623776497
    N            1.096180245376     1.752646584734     0.246517100618
    C            1.506306789015    -1.887061196072     0.065072316564
    N            3.958266035009     1.501172945107     0.197521870509
    H            0.900580793117    -3.789481560546    -0.266702461818
    C            1.954636318875     2.854161219264    -0.015376179801
    N            0.596250139258    -2.948355410999     0.217461336196
    C            3.291254301612     2.738824076597    -0.038783504210
    H            0.225859478412     1.788058697199    -0.288702030374
    H            4.793051489318     1.405440777811    -0.384576619734
    H            1.471791166527     3.827338073180    -0.111516251526
    H            3.932464286913     3.613393788185    -0.153014992411
    H            3.319804486881    -2.981782098941     0.270666632671
    H            0.146633736456    -0.551145789673    -0.661377350651
    H            4.323167763998    -0.957731593443    -0.856631595433
