# Supplementary material for: Computational Design of Photosensitive Polymer Templates To Drive Molecular Nanofabrication
Source: ACS Nano. 2024 Mar 28;18(14):9969–79. doi: 10.1021/acsnano.3c10575 (PMC11008366; doi:10.1021/acsnano.3c10575)
Supplement: Supplementary file 2 — nn3c10575_si_002.zip [file nn3c10575_si_002.zip › B3LYP-D3/basepairs/AA-DDD/NN-hp+HHH-p.xyz]

28
E_abs = -449808.89082099776846429234 kcal/mol, BE_rigid = -11.175082939009 kcal/mol, BE_relax = -9.63470261719296869234 kcal/mol
    C           -3.050733920449    -0.489600218121     0.025751337021
    H           -4.321259354440     1.332232995600    -0.245291059853
    C           -1.579331767255    -0.619633718392    -0.077525057573
    C           -2.073383785773     1.425328708059    -0.464452137672
    C           -3.353581893060     0.837351699864    -0.227616159467
    H           -3.687474229957    -3.668948446098     0.760332711088
    N           -0.935126740205    -1.756717322059     0.109044759248
    N           -1.028159664690     0.585148197857    -0.382300144737
    N           -3.742134081543    -1.617482391472     0.326995591005
    H           -1.186109318934    -3.783762006868     0.564101597848
    C           -1.704297855488    -2.835677918594     0.407701058478
    C           -3.082603999859    -2.796364462792     0.520743027654
    H           -1.900917332662     2.478634207733    -0.696271974633
    H           -4.754408548265    -1.589046882642     0.410302710837
    C            2.740496436269     2.033892750611     0.088876939596
    C            2.768529493557    -0.166310388802    -0.408360886654
    H            4.940459820955    -0.453504486205    -0.128646503330
    N            2.228402758483    -1.388569915322    -0.854067949183
    H            2.847731924249    -2.157441377962    -0.604628893493
    H            4.900029343243     2.227851338896     0.468291175432
    C            4.073873635724     0.204609650934    -0.113877794103
    C            4.049476271849     1.605026276452     0.195837014698
    N            2.089809188770     3.285760757878     0.290064162781
    H            2.414964882837     3.971405393003    -0.395582434797
    N            1.973829221985     0.941940605469    -0.288179343124
    H            2.341002943267     3.670403608481     1.202466360916
    H            0.954524266229     0.947184443701    -0.385543427991
    H            1.309313669152    -1.570788456510    -0.442349042179
