# Supplementary material for: Computational Design of Photosensitive Polymer Templates To Drive Molecular Nanofabrication
Source: ACS Nano. 2024 Mar 28;18(14):9969–79. doi: 10.1021/acsnano.3c10575 (PMC11008366; doi:10.1021/acsnano.3c10575)
Supplement: Supplementary file 2 — nn3c10575_si_002.zip [file nn3c10575_si_002.zip › B3LYP-D3/basepairs/AA-DDD/NN-hp+HHH-h.xyz]

30
E_abs = -484522.85660260577495630867 kcal/mol, BE_rigid = -11.658825376973 kcal/mol, BE_relax = -7.92917942124020760867 kcal/mol
    C           -3.269580726282     0.386148827815     0.264476467123
    H           -4.054687665018     2.230499380275     1.261469390041
    C           -1.882890781190     0.040115642112    -0.087000557127
    C           -1.851519783887     1.975371958704     0.840961785626
    C           -3.235006502009     1.636398367652     0.864851291282
    H           -4.689449062162    -2.399945032774    -0.876806982178
    N           -1.535087126992    -1.101548698781    -0.669590052705
    N           -1.045249817400     1.050035776441     0.283299949643
    N           -4.231863727342    -0.528608664100    -0.038307927961
    H           -2.295047077974    -2.898948623546    -1.423827564462
    C           -2.557527426977    -1.955321796581    -0.940290507137
    C           -3.884841542068    -1.703951016705    -0.646767916380
    H           -1.427710237863     2.904375138246     1.228630804158
    H           -5.203418365745    -0.345374097310     0.190549082986
    C            2.710652077675     1.093586202753    -0.528344989588
    C            4.033175190834     0.911248945059    -0.315208016816
    C            3.565979133713    -1.243060833042     0.653981940224
    N            4.559639045628    -0.285268659728     0.270109276530
    C            2.241917173890    -1.030751681549     0.475702164094
    H            0.447792394871    -1.913195054258     0.200963808577
    H            2.703340659589     3.024367929640    -1.133441948601
    N            2.153219564341     2.174518076841    -1.236888575289
    N            1.766726549764     0.120484657814    -0.169929972758
    H            1.540455252511    -2.820867934811     1.102920478561
    H            1.191316726536     2.354328231469    -0.950407079568
    N            1.211653946872    -1.883633300107     0.885125743387
    H            4.767883337829     1.623454099132    -0.695526323754
    H            0.843785477276     0.465461439418     0.126841798569
    H            5.175024710952    -0.062346717736     1.059310061511
    H            3.938845261000    -2.191008456642     1.045501427834
