# Supplementary material for: Computational Design of Photosensitive Polymer Templates To Drive Molecular Nanofabrication
Source: ACS Nano. 2024 Mar 28;18(14):9969–79. doi: 10.1021/acsnano.3c10575 (PMC11008366; doi:10.1021/acsnano.3c10575)
Supplement: Supplementary file 2 — nn3c10575_si_002.zip [file nn3c10575_si_002.zip › B3LYP-D3/basepairs/AA-DDD/NN-hp+HHH-hp.xyz]

32
E_abs = -532356.30609413367540014468 kcal/mol, BE_rigid = -15.166320225374 kcal/mol, BE_relax = -12.95007537866695953468 kcal/mol
    C           -3.255367304928     1.286414004678     0.216020506873
    H           -3.985529599914     3.134227754371     1.248181868799
    C           -1.898716779547     0.958407993532    -0.243984110669
    C           -1.821074013562     2.906070714037     0.652683937467
    C           -3.192033721985     2.547250250617     0.792394353717
    H           -4.721157165975    -1.531922169670    -0.781464383297
    N           -1.578747683213    -0.187499737859    -0.842637799188
    N           -1.049744279884     1.982469425447     0.042853670012
    N           -4.226809424800     0.355998481278    -0.001446192433
    H           -2.373499977746    -2.004300156185    -1.515841586583
    C           -2.609346361972    -1.060101037399    -1.019077600062
    C           -3.910977310825    -0.822674190528    -0.622621242609
    H           -1.378649595317     3.843275691987     0.996253602024
    H           -5.181184728864     0.531672020446     0.294749912533
    C            3.306267461301    -0.379731113912    -0.107462020537
    H            0.868237446491     1.721368857172    -0.151119789075
    C            1.975704690185    -0.055669032864     0.093166982399
    C            2.993875069623     1.799804907281    -0.601291636086
    C            3.963240234609     0.805523012350    -0.546228564368
    H            3.058469321334    -3.640498477128     0.618829937296
    N            0.982634805739    -0.921658897093     0.581853105337
    N            1.790859668979     1.265703101761    -0.189116254800
    N            3.785973677522    -1.680756328977     0.181458549580
    N            0.453787048739    -3.155837730059     1.122859936100
    C            1.445293563066    -2.258422664680     0.664631879783
    C            2.738017012347    -2.610394136970     0.454529105698
    H            0.726187559592    -4.123865852866     0.958766289474
    H            4.437457844662    -2.029695970072    -0.521403455330
    H           -0.435374107006    -2.995626658636     0.644713769476
    H            3.067722915677     2.839858179991    -0.904002816389
    H            5.015548308568     0.919503153539    -0.796135879470
    H            0.092264117568    -0.826114420729     0.063117101921
