# Supplementary material for: Computational Design of Photosensitive Polymer Templates To Drive Molecular Nanofabrication
Source: ACS Nano. 2024 Mar 28;18(14):9969–79. doi: 10.1021/acsnano.3c10575 (PMC11008366; doi:10.1021/acsnano.3c10575)
Supplement: Supplementary file 2 — nn3c10575_si_002.zip [file nn3c10575_si_002.zip › B3LYP-D3/basepairs/AA-DDD/NN-hp+HHH-h-p.xyz]

34
E_abs = -546228.69071812482342445545 kcal/mol, BE_rigid = -16.926217352059 kcal/mol, BE_relax = -15.65409546563387799545 kcal/mol
    C           -3.940056656635     1.462684857270     0.001834292576
    H           -4.928706561731     3.466413828640    -0.144170114249
    C           -2.503424342025     1.135849175617    -0.093527769458
    C           -2.687348518832     3.248891433313    -0.325212345343
    C           -4.043398515762     2.835999783694    -0.152049653189
    H           -5.030506727624    -1.643839685974     0.482337814922
    N           -2.035031286615    -0.092813961285     0.010109786511
    N           -1.771233505824     2.262829307053    -0.294606121419
    N           -4.785215937388     0.420777186395     0.206960798993
    H           -2.537515660782    -2.093199812042     0.300116411559
    C           -2.941324492968    -1.081823860800     0.215097519117
    C           -4.302221522318    -0.852294325941     0.315586902711
    H           -2.366999059076     4.282475354180    -0.473955258669
    H           -5.785140979421     0.583875795385     0.285194944040
    C            1.217488283372    -1.980673424229    -0.301441223381
    C            2.532516557536    -2.354899458316    -0.294771904155
    C            3.129260886084     0.023022834514     0.131682180578
    C            3.535363567675    -1.367007047642    -0.061967259775
    C            1.774055586903     0.346449800424     0.116445362273
    H            5.553846024487    -2.293910823968    -0.103453272989
    H            6.440915475500     0.210728192611     0.339860708295
    N            0.083833134254    -2.833499947454    -0.478215906424
    N            0.867875302696    -0.653491959050    -0.091923762110
    H            4.363218215044     1.875741329621     0.502834175437
    C            5.392676828668    -0.076325268619     0.237269148988
    N            1.270708155691     1.602190122747     0.362949134030
    H            2.797320005818    -3.398166851802    -0.482528441658
    C            4.931146517316    -1.406036064119     0.005315175604
    C            4.309886017721     0.803087035458     0.316856379183
    H           -0.135468296752    -0.443373210395    -0.034717811874
    H            0.378389889993    -3.803790617054    -0.369721714499
    H           -0.269383562879    -2.752652364897    -1.437953790040
    H            1.944406102850     2.350046846268     0.249252967962
    H            0.333348789270     1.833075613299     0.024608157200
