# Supplementary material for: Computational Design of Photosensitive Polymer Templates To Drive Molecular Nanofabrication
Source: ACS Nano. 2024 Mar 28;18(14):9969–79. doi: 10.1021/acsnano.3c10575 (PMC11008366; doi:10.1021/acsnano.3c10575)
Supplement: Supplementary file 2 — nn3c10575_si_002.zip [file nn3c10575_si_002.zip › B3LYP-D3/basepairs/AA-DDD/NN-hp+HHH-hh.xyz]

34
E_abs = -567071.91779724065035951963 kcal/mol, BE_rigid = -16.028069616160 kcal/mol, BE_relax = -12.60584165934242963963 kcal/mol
    C           -3.708765748293    -0.011297673155    -0.012666790606
    H           -5.094708992566     1.569730461726    -0.787095771710
    C           -2.246083021211    -0.009807645149     0.040132113474
    C           -2.857863468731     1.851187914018    -0.844014990180
    C           -4.093740532055     1.198853621905    -0.579555805447
    H           -4.162558463682    -3.011195547356     1.364187556337
    N           -1.515948304395    -1.014507011654     0.530812273185
    N           -1.759958812669     1.151101869685    -0.478306761305
    N           -4.349404286976    -1.111518297416     0.481291662156
    H           -1.660888826016    -2.919313261439     1.387505398690
    C           -2.232519894458    -2.079559232353     0.985604808946
    C           -3.611792205873    -2.154909158106     0.979334511318
    H           -2.747861868437     2.831866456079    -1.311391916068
    H           -5.362364438972    -1.157637685932     0.488201504585
    C            3.105695768794    -0.247422184782     0.115524389443
    H           -0.063545324084     3.002035705633     0.227230151174
    C            1.859029646972    -0.181460557304    -0.406965585751
    C            2.978327729866     2.077325497556     0.649529094508
    N            3.827982077387     0.926611425719     0.447771808378
    N            1.231542961258     1.057217900993    -0.637468395988
    N            1.162094295787    -1.312356999722    -0.891447746318
    C            1.746935455307     2.138687625726     0.095474123296
    N            3.830247802266    -1.466998067797     0.203321508287
    H            1.184490202531     3.946344629438     0.796543396722
    C            1.856336496439    -2.531455234832    -0.724015008334
    N            0.913392360174     3.267651063752     0.088877109761
    C            3.096679837489    -2.610657595279    -0.217827485955
    H            0.199548082295    -1.340522145431    -0.512204111913
    H            4.251563158427    -1.602945447628     1.128232196468
    H            1.348424500542    -3.419416812299    -1.105250216993
    H            3.638506398742    -3.557198859996    -0.181090806110
    H            3.430966914317     2.928315172655     1.155008958826
    H            0.203967534315     1.033705492352    -0.685168912634
    H            4.422589176069     0.763429272811     1.263593355182
