# Supplementary material for: Computational Design of Photosensitive Polymer Templates To Drive Molecular Nanofabrication
Source: ACS Nano. 2024 Mar 28;18(14):9969–79. doi: 10.1021/acsnano.3c10575 (PMC11008366; doi:10.1021/acsnano.3c10575)
Supplement: Supplementary file 2 — nn3c10575_si_002.zip [file nn3c10575_si_002.zip › B3LYP-D3/basepairs/AA-DDD/NN-hh+HHH-p.xyz]

30
E_abs = -463678.01363235419938666096 kcal/mol, BE_rigid = -12.858692824444 kcal/mol, BE_relax = -10.48906366496890104096 kcal/mol
    C           -1.641263232417     1.363141910160    -0.045081577812
    C           -3.058972143926     1.274436285318    -0.032346364628
    N           -0.841970984669     0.312720444806    -0.040576097984
    C           -3.642868734927     0.027455045773    -0.015282816395
    C           -1.394365190798    -0.930151247033    -0.014568789086
    C           -2.813190885684    -1.124952950174    -0.004732669574
    N           -0.509496179800    -1.968189700156     0.003512749180
    C           -3.300518266767    -2.457476379334     0.016650632645
    C           -1.008452815792    -3.190142762542     0.023883302756
    C           -2.396168221660    -3.495180899470     0.029792646372
    H           -4.729624426433    -0.092275596955    -0.008249523907
    H           -1.134995787376     2.336549328784    -0.056801291332
    H           -0.279781040547    -4.008810365504     0.036574558689
    H           -2.722825492924    -4.536363367061     0.045762359332
    H           -4.378474814890    -2.639726242126     0.022757776281
    H           -3.660632510325     2.184906771318    -0.037806081956
    C            2.454296478017     2.303147763440     0.091523256589
    C            3.068042388136     0.136525875117    -0.043709224429
    H            5.231226837920     0.476718685372     0.252520288981
    N            2.873809699365    -1.238903392173    -0.278242368393
    H            3.524266996981    -1.795833197781     0.273028219131
    H            4.477424651268     3.110724035391     0.417217697823
    C            4.222433845915     0.876717853032     0.177165186131
    C            3.824773777945     2.253462847133     0.260025307534
    N            1.487101670181     3.354195707459     0.085063959637
    H            1.609019829179     3.943621097197    -0.743272223515
    N            2.012240340748     1.004214668831    -0.097357346179
    H            1.643286214665     3.974105810601     0.882197656916
    H            1.025513932158     0.730029096058    -0.141371918174
    H            1.919626124078    -1.529265624959    -0.050776921862
