# Supplementary material for: Computational Design of Photosensitive Polymer Templates To Drive Molecular Nanofabrication
Source: ACS Nano. 2024 Mar 28;18(14):9969–79. doi: 10.1021/acsnano.3c10575 (PMC11008366; doi:10.1021/acsnano.3c10575)
Supplement: Supplementary file 2 — nn3c10575_si_002.zip [file nn3c10575_si_002.zip › B3LYP-D3/basepairs/AA-DDD/NN-hh+HHH-h.xyz]

32
E_abs = -498393.12883722559835800889 kcal/mol, BE_rigid = -13.481928604738 kcal/mol, BE_relax = -9.93296373240861928889 kcal/mol
    C           -1.872081801415     2.939232911435    -0.113636103324
    C           -3.288348927833     2.981194613200    -0.012078844996
    N           -1.154593788310     1.831244607927    -0.115357109543
    C           -3.977591880776     1.794569019056     0.097440140117
    C           -1.823396987253     0.647247371569    -0.012792728700
    C           -3.249323892491     0.576691168119     0.101915472404
    N           -1.045190654566    -0.469417573534    -0.022285519144
    C           -3.844728760069    -0.707185045254     0.216552072282
    C           -1.632410505161    -1.646550643075     0.091847564299
    C           -3.036633321684    -1.821924578986     0.214614630652
    H           -5.067422111260     1.773677309616     0.181502090356
    H           -1.311747932205     3.877409419571    -0.196963553741
    H           -0.957029460327    -2.510724576554     0.088325767176
    H           -3.452165923952    -2.826978438290     0.305236482017
    H           -4.931005301522    -0.791189195318     0.307142671991
    H           -3.804825384324     3.942475806639    -0.020044304131
    C            2.776139551531     0.537212870661    -0.022011319724
    C            4.104056739239     0.378810700428     0.192350391023
    C            3.851218978038    -1.992924127956     0.068942807812
    N            4.621182540553    -0.905335013381     0.620244396016
    C            2.525033679466    -1.837934111205    -0.133049509105
    H            1.239821182744    -2.564246304134    -1.509028721925
    H            2.590768526199     2.543192217457    -0.132338659408
    N            2.141977431870     1.701698182965    -0.486057624278
    N            1.947600157521    -0.586684683637     0.090097216753
    H            2.084310194723    -3.719770817300    -0.692978232835
    H            1.141473363539     1.730403766678    -0.277230845855
    N            1.610596754216    -2.822777015251    -0.588986332956
    H            4.819225152826     1.175832538541    -0.027576015604
    H            0.936621206331    -0.486959060202    -0.020521358343
    H            4.616876020854    -0.962240634248     1.645072877462
    H            4.375174383346    -2.906512804410    -0.229315983011
