# Supplementary material for: Computational Design of Photosensitive Polymer Templates To Drive Molecular Nanofabrication
Source: ACS Nano. 2024 Mar 28;18(14):9969–79. doi: 10.1021/acsnano.3c10575 (PMC11008366; doi:10.1021/acsnano.3c10575)
Supplement: Supplementary file 2 — nn3c10575_si_002.zip [file nn3c10575_si_002.zip › B3LYP-D3/basepairs/AA-DDD/NN-hh+HHH-hp.xyz]

34
E_abs = -546222.61312629525125763560 kcal/mol, BE_rigid = -12.407683860554 kcal/mol, BE_relax = -10.98865723158782700560 kcal/mol
    C           -1.891714066828     2.618928059912     0.716263718463
    C           -3.288713224629     2.708088284315     0.939638000430
    N           -1.287387598081     1.575964436715     0.171645039462
    C           -4.085436703790     1.649529114208     0.562074689576
    C           -2.055799791165     0.510649484669    -0.193654098294
    C           -3.480313514306     0.508034239236    -0.025598760415
    N           -1.384946734003    -0.551190658220    -0.726943375840
    C           -4.201373422142    -0.635871745232    -0.454095040665
    C           -2.099398242034    -1.596764927624    -1.112388339373
    C           -3.508541531717    -1.692679220415    -1.006203891906
    H           -5.168723261481     1.670479992531     0.708107655595
    H           -1.244117610076     3.454729334108     1.003872070661
    H           -1.533097096447    -2.432895345847    -1.538778108612
    H           -4.020561378604    -2.591833118695    -1.353452260238
    H           -5.288455492831    -0.662605638980    -0.341249056482
    H           -3.709688632850     3.603613818168     1.399591977836
    C            3.508462771854     0.041077157645    -0.190422921859
    H            0.717730020866     1.619085629807    -0.181366434036
    C            2.159207287896     0.116518341679     0.087579569180
    C            2.748383381311     2.085310502278    -0.786355253612
    C            3.892048639529     1.299090659885    -0.743303933748
    H            3.954912093003    -3.130268065649     0.793835200048
    N            1.378789385827    -0.877088443956     0.712507381889
    N            1.702409817411     1.357326134784    -0.253137597312
    N            4.265363726727    -1.118934711827     0.135375703053
    N            1.356321623935    -3.111813124881     1.479821709448
    C            2.110892406447    -2.088004389765     0.856958573311
    C            3.428471447079    -2.200194546764     0.568845264933
    H            1.816519401677    -4.016017032347     1.383949975029
    H            4.862151884980    -1.408872993071    -0.641444798487
    H            0.428735747508    -3.192307978133     1.058485140362
    H            2.595921781158     3.093392236881    -1.159609159157
    H            4.885581546099     1.594246938007    -1.073895115180
    H            0.474495319733    -0.997397609368     0.235198336085
