# Supplementary material for: Computational Design of Photosensitive Polymer Templates To Drive Molecular Nanofabrication
Source: ACS Nano. 2024 Mar 28;18(14):9969–79. doi: 10.1021/acsnano.3c10575 (PMC11008366; doi:10.1021/acsnano.3c10575)
Supplement: Supplementary file 2 — nn3c10575_si_002.zip [file nn3c10575_si_002.zip › B3LYP-D3/basepairs/AA-DDD/NN-hh+HHH-h-p.xyz]

36
E_abs = -560095.13856856423180120361 kcal/mol, BE_rigid = -16.114622759174 kcal/mol, BE_relax = -13.83349559638726472361 kcal/mol
    C           -2.574498419203     3.074757375991     0.667269699974
    C           -3.993824446232     3.124866864834     0.662416330519
    N           -1.862338435490     1.995569066075     0.399206980397
    C           -4.693404806424     1.979982770209     0.355368770772
    C           -2.541574004974     0.852986867527     0.095965927269
    C           -3.971747661052     0.794850182165     0.057763448803
    N           -1.770218976439    -0.238297520533    -0.170385694401
    C           -4.580339353590    -0.443430189315    -0.276207269468
    C           -2.371828041469    -1.372892933897    -0.480499071761
    C           -3.780754959872    -1.530738334017    -0.548762637417
    H           -5.786206856361     1.967098647184     0.335680897021
    H           -2.006686043807     3.981212719158     0.905608082904
    H           -1.709084401103    -2.221337252807    -0.686537099017
    H           -4.206162464875    -2.500343396059    -0.812143707505
    H           -5.670509352202    -0.515197999744    -0.312986777496
    H           -4.504432842592     4.060167766703     0.897130040019
    C            1.918698547040     0.948674963134    -0.543521278933
    C            3.290052714161     0.888449714994    -0.584568750112
    C            3.138984299272    -1.489037201923     0.150340039622
    C            3.948527888552    -0.332066664730    -0.252941991291
    C            1.766117422340    -1.357698710647     0.183538478792
    H            6.149919888086    -0.096221061249    -0.399988513260
    H            6.235218806446    -2.662456869875     0.412378706856
    N            1.127655179453     2.042883399520    -0.931818153343
    N            1.192271833969    -0.169194411631    -0.168606994899
    H            3.760402622586    -3.570287884519     0.788719840942
    C            5.321798057194    -2.083495853346     0.261406504313
    N            0.863315598408    -2.384660829348     0.507635909300
    H            3.857208970597     1.777441333080    -0.868525543533
    C            5.285583665421    -0.720340441449    -0.175033435617
    C            4.032003602510    -2.564693656075     0.467904095685
    H            0.165530643262    -0.121455629067    -0.206620408386
    H            1.666443980020     2.904932147707    -0.944574697245
    H            0.294011362192     2.160548747474    -0.349220727416
    H            1.356104642611    -3.178030283760     0.911245611257
    H            0.151043479256    -2.071404380777     1.169043304077
