# Supplementary material for: Computational Design of Photosensitive Polymer Templates To Drive Molecular Nanofabrication
Source: ACS Nano. 2024 Mar 28;18(14):9969–79. doi: 10.1021/acsnano.3c10575 (PMC11008366; doi:10.1021/acsnano.3c10575)
Supplement: Supplementary file 2 — nn3c10575_si_002.zip [file nn3c10575_si_002.zip › B3LYP-D3/basepairs/AA-DDD/NN-hh+HHH-hh.xyz]

36
E_abs = -580938.34353364880373683981 kcal/mol, BE_rigid = -13.101108731476 kcal/mol, BE_relax = -10.76312775884081693981 kcal/mol
    C           -2.197291310209     1.235762285056     0.792758075971
    C           -3.601648632156     1.387532043438     0.703901989283
    N           -1.549521689138     0.118900532741     0.493249330802
    C           -4.359844544728     0.310380849363     0.290492018032
    C           -2.277974570986    -0.956939554678     0.081226349116
    C           -3.707007002979    -0.906596354754    -0.035698970155
    N           -1.561400527402    -2.079581811139    -0.207493142033
    C           -4.379358659166    -2.078770955571    -0.468299291315
    C           -2.231315774378    -3.150582607529    -0.604946748114
    C           -3.638684968655    -3.207019550087    -0.753369777679
    H           -5.448265736116     0.375430110755     0.214181542908
    H           -1.572398032498     2.073046995984     1.124497653283
    H           -1.630277072903    -4.038918313663    -0.830048625805
    H           -4.113276909643    -4.130353248258    -1.089584575341
    H           -5.467890628665    -2.070838738490    -0.568647655069
    H           -4.062906007998     2.340539140937     0.968544617265
    C            3.354319543600     1.228847262138    -0.167538018514
    H            0.491269530756    -2.225986522391     0.615797184174
    C            2.030687586956     1.200431647987     0.074247665167
    C            3.478677772754    -1.074629809465     0.431574616805
    N            4.205062975908     0.168066325164     0.258298570805
    N            1.432859621446     0.123380554976     0.762463451560
    N            1.160171114835     2.301832719613    -0.186290296976
    C            2.156462368205    -1.082863787265     0.714264141190
    N            4.016543743348     2.374333301496    -0.699306452422
    H            1.904577045523    -3.072925059332     0.885592783622
    C            1.818543217411     3.407567552684    -0.793941031821
    N            1.406228470026    -2.207793581910     1.081521769954
    C            3.138078192038     3.439616411534    -1.030448897262
    H            0.347942156539     1.997751574227    -0.733981128921
    H            4.626904294824     2.132883142314    -1.487535682614
    H            1.192573844802     4.281116181464    -0.986404328358
    H            3.616965055629     4.339567961097    -1.421785362944
    H            4.078222781982    -1.983240786786     0.453122902266
    H            0.416288079816     0.043736326485     0.648294145369
    H            4.960141258635     0.040086486036    -0.420411922740
