# Supplementary material for: Computational Design of Photosensitive Polymer Templates To Drive Molecular Nanofabrication
Source: ACS Nano. 2024 Mar 28;18(14):9969–79. doi: 10.1021/acsnano.3c10575 (PMC11008366; doi:10.1021/acsnano.3c10575)
Supplement: Supplementary file 2 — nn3c10575_si_002.zip [file nn3c10575_si_002.zip › B3LYP-D3/basepairs/AA-DDD/NO-p+HHH-p.xyz]

23
E_abs = -379700.01798328811710817082 kcal/mol, BE_rigid = -17.770440870310 kcal/mol, BE_relax = -9.42147141648379919082 kcal/mol
    C           -2.350688552813    -2.571893996587     0.138526047679
    N           -1.442220863326    -1.654499243674    -0.065339094910
    C           -3.723360550635    -2.039779923826     0.239267924194
    C           -2.170235871053    -0.414948794121    -0.110816418150
    H           -4.392186992050     0.067808490821     0.090941274221
    O           -1.635061351334     0.677740641635    -0.277817961674
    H           -2.084644316796    -3.630374739564     0.212512882106
    C           -3.619364786329    -0.697019075993     0.079776715918
    H           -4.620146091508    -2.635890904397     0.402882875937
    C            1.986918765076     1.916353880178     0.020560890482
    C            2.040905269887    -0.329451293147    -0.088666150621
    H            4.220472624610    -0.534802305601     0.247490066454
    N            1.523190710776    -1.582149990323    -0.301986908971
    H            2.089097393870    -2.342286695346     0.057703903921
    H            4.149564957681     2.201471676850     0.378976675711
    C            3.348160604021     0.106280781493     0.150629229222
    C            3.311074600314     1.528817913773     0.215931176946
    N            1.375371287634     3.167599055599     0.078667893294
    H            0.637680817579     3.289461654224    -0.614813738664
    N            1.229433596743     0.784666606151    -0.169841405404
    H            2.047643877869     3.926056693049    -0.000924912424
    H            0.205419848555     0.756487286199    -0.240930170468
    H            0.507651156075    -1.694794158587    -0.164378519704
