# Supplementary material for: Computational Design of Photosensitive Polymer Templates To Drive Molecular Nanofabrication
Source: ACS Nano. 2024 Mar 28;18(14):9969–79. doi: 10.1021/acsnano.3c10575 (PMC11008366; doi:10.1021/acsnano.3c10575)
Supplement: Supplementary file 2 — nn3c10575_si_002.zip [file nn3c10575_si_002.zip › B3LYP-D3/basepairs/AA-DDD/NO-p+HHH-h.xyz]

25
E_abs = -414423.15143421915624284297 kcal/mol, BE_rigid = -38.104838912554 kcal/mol, BE_relax = -16.88361754356368076297 kcal/mol
    C           -2.935770749601    -1.558508811871    -0.500152930845
    N           -1.951002454456    -1.278242561138     0.337164198571
    C           -3.817326699311    -0.428111981689    -0.745577433847
    C           -2.139987239784     0.087377574455     0.691684131198
    H           -3.682983671840     1.632870561960     0.082579924196
    O           -1.372831694719     0.690944962761     1.485364917854
    H           -3.041601943065    -2.554329302149    -0.938705204172
    C           -3.314583172700     0.613394642987    -0.009309437407
    H           -4.697371226541    -0.435026936682    -1.387182895374
    C            1.554745125728     1.307521254165    -0.085592991032
    C            2.894442817619     1.281727856809    -0.364985721484
    C            2.897511440881    -1.115327490526    -0.039108735660
    N            3.553098969593     0.057105995314    -0.411488276444
    C            1.558757766631    -1.073739205739     0.274642104354
    H           -0.234466669770    -2.001922084377     0.583055651234
    H            1.237370186939     3.305509570077     0.070556362959
    N            0.749304758496     2.433124244287    -0.107263575064
    N            0.864478806092     0.130728614302     0.173895938842
    H            1.178413326112    -3.047871475643     0.582027025732
    H           -0.089986562604     2.333229383867     0.470272250430
    N            0.796060774337    -2.118023281152     0.700870774584
    H            3.461726367319     2.171445637417    -0.626942966838
    H            0.031180497191     0.253515738585     0.811217422517
    H            4.563453376236     0.056325010995    -0.428756160983
    H            3.467567537090    -2.040377723192    -0.067840275817
