# Supplementary material for: Computational Design of Photosensitive Polymer Templates To Drive Molecular Nanofabrication
Source: ACS Nano. 2024 Mar 28;18(14):9969–79. doi: 10.1021/acsnano.3c10575 (PMC11008366; doi:10.1021/acsnano.3c10575)
Supplement: Supplementary file 2 — nn3c10575_si_002.zip [file nn3c10575_si_002.zip › B3LYP-D3/basepairs/AA-DDD/NO-p+HHH-hp.xyz]

27
E_abs = -462254.13652483900147707068 kcal/mol, BE_rigid = -31.004449497787 kcal/mol, BE_relax = -19.44011259293522308068 kcal/mol
    C           -2.318812767924    -2.466055869078    -0.216140217992
    N           -1.735399937065    -1.344811098717     0.165428789534
    C           -3.770100626020    -2.356975963617    -0.299436285506
    C           -2.799446992827    -0.402800191421     0.346544452652
    H           -5.051350962322    -0.587723093529     0.113092367011
    O           -2.619485844124     0.775398409289     0.683572188865
    H           -1.735668197540    -3.366189025853    -0.427211978683
    C           -4.080858673837    -1.074949580227     0.056255706042
    H           -4.448003458760    -3.160623185363    -0.584200624938
    C            2.111810263237     1.707116026100    -0.043023246706
    H           -1.065759620255     1.629950560905     0.528052637862
    C            0.924969305584     1.015609769955     0.217458029206
    C            0.427436269269     3.181260857511     0.185578164779
    C            1.793941622373     3.089800763801    -0.061438312226
    H            4.103316130780    -0.981820266401    -0.332684137859
    N            0.824236556006    -0.353778890967     0.294298194449
    N           -0.085664661540     1.912136315241     0.359285537384
    N            3.296609530557     0.984609072076    -0.213015850772
    N            1.833276179273    -2.450222132235     0.038222986744
    C            1.994346859348    -1.058775358598     0.044840732897
    C            3.180026714659    -0.420590515955    -0.199149115802
    H            2.720736047823    -2.947262126815     0.037509396441
    H            3.994164905188     1.377255288996    -0.837887857586
    H            1.268864059276    -2.769749239501     0.827138601098
    H           -0.214565631330     4.053079012332     0.260453243860
    H            2.472389000530     3.921801299066    -0.232257875091
    H           -0.130653254970    -0.816743245517     0.223095524024
