# Supplementary material for: Computational Design of Photosensitive Polymer Templates To Drive Molecular Nanofabrication
Source: ACS Nano. 2024 Mar 28;18(14):9969–79. doi: 10.1021/acsnano.3c10575 (PMC11008366; doi:10.1021/acsnano.3c10575)
Supplement: Supplementary file 2 — nn3c10575_si_002.zip [file nn3c10575_si_002.zip › B3LYP-D3/basepairs/AA-DDD/NO-p+HHH-h-p.xyz]

29
E_abs = -476119.09964283457946548015 kcal/mol, BE_rigid = -22.192488048488 kcal/mol, BE_relax = -14.72262668433210564015 kcal/mol
    C           -3.889956681781    -1.430632223810    -0.532881213623
    N           -2.775484079985    -0.872132868677    -0.137474044957
    C           -5.068724257725    -0.549175735550    -0.422129974593
    C           -3.149979915407     0.449900663686     0.274303913800
    H           -5.154985604003     1.538868369069     0.316638068237
    O           -2.338481555701     1.266658078933     0.713059566641
    H           -3.910877953544    -2.458732020095    -0.905577561680
    C           -4.613324564465     0.625918664170     0.080989692015
    H           -6.086701727219    -0.819099437093    -0.699252018614
    C            1.088338713672     1.641349941998    -0.112539716904
    C            2.464366502202     1.571200439742    -0.259174427009
    C            2.290479217576    -0.882577487512     0.070763495269
    C            3.090324853786     0.309052959543    -0.171819903654
    C            0.911369192596    -0.755347983538     0.231271465452
    H            5.291879973670     0.540383911454    -0.469413252864
    H            5.372596350263    -2.125080081908    -0.141105420123
    N            0.333274593212     2.793698238605    -0.279796619623
    N            0.362253525608     0.496376399509     0.134754468397
    H            2.899077699060    -3.041675783688     0.280817856335
    C            4.472036366569    -1.511028340350    -0.111115946672
    N            0.047892617544    -1.767717141812     0.526663788433
    H            3.031055680885     2.482019743621    -0.458498146267
    C            4.438239228188    -0.109460486407    -0.282411545512
    C            3.170884165778    -2.001396644105     0.105294205826
    H           -0.640238580441     0.613717169145     0.330304599362
    H            0.843245466379     3.651442793987    -0.093629816690
    H           -0.583800748774     2.782389022185     0.166150874904
    H            0.407722506701    -2.702674508260     0.381614825661
    H           -0.943571128892    -1.622524850411     0.292540850965
