# Supplementary material for: Computational Design of Photosensitive Polymer Templates To Drive Molecular Nanofabrication
Source: ACS Nano. 2024 Mar 28;18(14):9969–79. doi: 10.1021/acsnano.3c10575 (PMC11008366; doi:10.1021/acsnano.3c10575)
Supplement: Supplementary file 2 — nn3c10575_si_002.zip [file nn3c10575_si_002.zip › B3LYP-D3/basepairs/AA-DDD/NO-p+HHH-hh.xyz]

29
E_abs = -496975.70344409528521668770 kcal/mol, BE_rigid = -34.482674950165 kcal/mol, BE_relax = -25.05109502291947342770 kcal/mol
    C           -3.221960704788    -1.351529997665     0.834008374521
    N           -2.234888861425    -0.896092172788     0.079568621955
    C           -4.444302889347    -0.577796129172     0.692486530953
    C           -2.768160732164     0.235084906038    -0.609320555318
    H           -4.812471685279     1.216666580222    -0.570662063064
    O           -2.094907730277     0.903678240582    -1.420925329612
    H           -3.086850714695    -2.221920832164     1.481030643497
    C           -4.165875971982     0.424595773707    -0.199899472324
    H           -5.384664831439    -0.780859067107     1.203796011764
    C            2.421153465073     0.598394139279    -0.004542083419
    H           -0.154675684796    -3.105169685368    -0.814143483880
    C            1.060279345438     0.435663451014    -0.084754441456
    C            2.691678717979    -1.786877662823    -0.073614320811
    N            3.288094720044    -0.490906411885     0.064709898559
    N            0.504553916296    -0.823773420044    -0.107627947761
    N            0.193187393792     1.518917837094    -0.095480137309
    C            1.342217588304    -1.930523006869    -0.135320354445
    N            3.004955814149     1.871507938297     0.075879259310
    H            1.261967074890    -3.928036638469    -0.460599244523
    C            0.784876266981     2.788388977465    -0.120058072616
    N            0.664609849522    -3.146242084800    -0.207302670888
    C            2.114836198341     2.969836372894    -0.040046758211
    H           -0.691484175510     1.379613139983    -0.648123192101
    H            3.869399578936     1.956050392302    -0.461064134640
    H            0.094985232999     3.630563928930    -0.161192190664
    H            2.566377367601     3.959710344067     0.002710664587
    H            3.376516559459    -2.624110333065    -0.194698877490
    H           -0.544245132037    -0.935089202488     0.019831969602
    H            3.960737027348    -0.411059170761     0.834212152366
