# Supplementary material for: Computational Design of Photosensitive Polymer Templates To Drive Molecular Nanofabrication
Source: ACS Nano. 2024 Mar 28;18(14):9969–79. doi: 10.1021/acsnano.3c10575 (PMC11008366; doi:10.1021/acsnano.3c10575)
Supplement: Supplementary file 2 — nn3c10575_si_002.zip [file nn3c10575_si_002.zip › B3LYP-D3/basepairs/AA-DDD/NO-h+HHH-p.xyz]

25
E_abs = -414464.00308581365935765176 kcal/mol, BE_rigid = -10.224496834778 kcal/mol, BE_relax = -8.70344213640609260176 kcal/mol
    C           -1.923391210549     0.266442492688     0.380573667157
    C           -3.382755347492     0.301658347316     0.215682414500
    N           -3.224286642841     2.499465203061    -0.625752116567
    C           -3.989966767520     1.405024980919    -0.279051017478
    C           -1.866517556059     2.447670435832    -0.461432454897
    H           -1.328083328298     3.356710116808    -0.756514089244
    H           -3.954023810632    -0.581705749623     0.499430584510
    O           -1.329091269383    -0.708079137637     0.819755048020
    N           -1.211599762285     1.436339208447     0.001410108159
    H           -3.656682585036     3.336592053631    -0.997022159938
    H           -5.066237279703     1.497820933254    -0.429038942764
    C            2.425237002424     0.123790416200     0.374651315218
    C            2.377740740242    -2.077847891972    -0.121580533561
    H            4.470719779090    -2.228149223634    -0.779701251651
    N            1.736142769387    -3.335087569824    -0.276859408721
    H            2.233334861904    -3.886987381647    -0.975192352447
    H            4.526137502810     0.461527119491    -0.204437888676
    C            3.649587555669    -1.621739722389    -0.401941538406
    C            3.681050821561    -0.215966297636    -0.100308549425
    N            1.914577020802     1.327084366839     0.900313135541
    H            0.962956916135     1.498854089982     0.562563115498
    N            1.642560655771    -1.005606217469     0.356343924250
    H            2.503545836469     2.107501670527     0.615675688868
    H            0.646716993459    -1.025198816840     0.572113182211
    H            1.775889011616    -3.876272090776     0.591847742029
