# Supplementary material for: Computational Design of Photosensitive Polymer Templates To Drive Molecular Nanofabrication
Source: ACS Nano. 2024 Mar 28;18(14):9969–79. doi: 10.1021/acsnano.3c10575 (PMC11008366; doi:10.1021/acsnano.3c10575)
Supplement: Supplementary file 2 — nn3c10575_si_002.zip [file nn3c10575_si_002.zip › B3LYP-D3/basepairs/AA-DDD/NO-h+HHH-h.xyz]

27
E_abs = -449179.71455174416399674999 kcal/mol, BE_rigid = -11.380726854449 kcal/mol, BE_relax = -8.74360326295147859999 kcal/mol
    C           -2.174385251039     0.200621363269    -0.389925128252
    C           -3.637455596632     0.089910500031    -0.345660838198
    N           -3.758764529237     2.243759274757     0.606601365980
    C           -4.385487512778     1.102912651239     0.150316964018
    C           -2.393810253634     2.331087450578     0.544718780626
    H           -1.971663589281     3.271059586488     0.920796885788
    H           -4.096578825952    -0.826978456852    -0.713997815499
    O           -1.453045125207    -0.694691880861    -0.811454204967
    N           -1.609438917280     1.412823791721     0.088312269843
    H           -4.297799785935     3.014033942859     0.983370969782
    H           -5.473925377140     1.084759746893     0.219568393245
    C            2.268170088652     0.466771269424    -0.184760420103
    C            3.603026766268     0.297125489709    -0.083245655712
    C            3.257518114649    -2.038311785256     0.307092451446
    N            4.168019622038    -0.927384584931     0.429110093743
    C            1.921710484039    -1.851526135080     0.248136988249
    H            0.233195668856    -2.677224207420    -0.507009980040
    H            2.195735666826     2.384317519104    -0.811949249967
    N            1.615088826274     1.548327044154    -0.805125650846
    N            1.386390452193    -0.544723734027     0.254583926031
    H            1.361286244046    -3.772571950687     0.027387294317
    H            0.720312920708     1.752713211584    -0.355012457095
    N            0.943075910595    -2.861856788532     0.205568432016
    H            4.298940117208     1.055932211935    -0.451282350028
    H            0.456047025139    -0.487631128965    -0.164379582826
    H            4.432698823988    -0.801511851768     1.413370518479
    H            3.692484118334    -3.039089069685     0.241655395180
