# Supplementary material for: Computational Design of Photosensitive Polymer Templates To Drive Molecular Nanofabrication
Source: ACS Nano. 2024 Mar 28;18(14):9969–79. doi: 10.1021/acsnano.3c10575 (PMC11008366; doi:10.1021/acsnano.3c10575)
Supplement: Supplementary file 2 — nn3c10575_si_002.zip [file nn3c10575_si_002.zip › B3LYP-D3/basepairs/AA-DDD/NO-h+HHH-h-p.xyz]

31
E_abs = -510885.74560995389215780053 kcal/mol, BE_rigid = -18.313699974531 kcal/mol, BE_relax = -16.66546199802484189053 kcal/mol
    C           -3.125715088652    -1.019282511516     0.241201843419
    C           -4.577417525458    -0.852978465926     0.099658634893
    N           -4.250245023847     1.426361858342    -0.439807743071
    C           -5.094519826250     0.352319480356    -0.238012325983
    C           -2.903395858683     1.261493933324    -0.286872822213
    H           -2.265563943684     2.142475358156    -0.439956793144
    H           -5.219328972836    -1.717614619887     0.266056760792
    O           -2.583842436285    -2.080867311960     0.521153817556
    N           -2.342925317049     0.141500690805     0.033871971136
    H           -4.621299284698     2.333063006733    -0.697164933724
    H           -6.160566414852     0.544437620945    -0.366304329583
    C            1.155625076059     1.450162753160     0.186924482246
    C            2.514484957990     1.579894818318     0.110651015667
    C            2.661301175804    -0.896288627249    -0.107619965526
    C            3.315192373160     0.410513067885    -0.054510602994
    C            1.272027582057    -0.964957555781    -0.026665845101
    H            5.465936855592     0.957893804896    -0.155250707123
    H            5.874055105307    -1.694418433303    -0.390520993711
    N            0.197062629255     2.508084620815     0.326179035677
    N            0.568941228081     0.195550805379     0.113243609513
    H            3.529462299334    -2.964702687368    -0.340451604438
    C            4.899252778152    -1.214606968449    -0.285313062342
    N            0.536139987963    -2.121036872649    -0.142012657900
    H            2.967791310984     2.570736813967     0.192247417881
    C            4.691428242188     0.191112534821    -0.164487949273
    C            3.675181569789    -1.888208525855    -0.253252201935
    H           -0.458854606982     0.155430119970     0.104488992196
    H            0.647701354422     3.390876991485     0.083203862278
    H           -0.069970750248     2.600997824808     1.312905662590
    H            1.051612193279    -2.972405492253     0.045416729762
    H           -0.421538333379    -2.122912386398     0.211312393512
