# Supplementary material for: Computational Design of Photosensitive Polymer Templates To Drive Molecular Nanofabrication
Source: ACS Nano. 2024 Mar 28;18(14):9969–79. doi: 10.1021/acsnano.3c10575 (PMC11008366; doi:10.1021/acsnano.3c10575)
Supplement: Supplementary file 2 — nn3c10575_si_002.zip [file nn3c10575_si_002.zip › B3LYP-D3/basepairs/AA-DDD/NO-h+HHH-hh.xyz]

31
E_abs = -531727.55792571374612589087 kcal/mol, BE_rigid = -13.216699998408 kcal/mol, BE_relax = -12.20244483576042656087 kcal/mol
    C           -2.350842669899     0.311195421024     1.151482663391
    C           -2.885779217837    -0.478124006405     0.038780896339
    N           -3.309781129943     1.512229287146    -1.149441768700
    C           -3.334768189265     0.134022861507    -1.081019281954
    C           -2.845438582223     2.228471065172    -0.082100102094
    H           -2.861000226686     3.316824422486    -0.215424449594
    H           -2.870615182618    -1.563591576688     0.120228430560
    O           -1.853020955038    -0.198676223129     2.151284885273
    N           -2.403675545789     1.723325256307     1.021657036104
    H           -3.607425623879     1.993778409150    -1.988785982697
    H           -3.714011003188    -0.390746924755    -1.958407419153
    C            2.393320039540    -0.734265016365    -0.274003646053
    H           -0.192861423094     2.886008888725     0.871482835867
    C            1.165686389134    -0.613458579858     0.254637387753
    C            2.551811673915     1.656785206915    -0.421494023098
    N            3.214367504385     0.386356820336    -0.579322148710
    N            0.585875454180     0.648429811227     0.537352763901
    N            0.269037845110    -1.719475402786     0.400502751264
    C            1.334188666384     1.776966058109     0.145853183137
    N            2.896039310855    -1.998747219073    -0.727442415956
    H            1.198528761598     3.758901389778     0.567823491532
    C            0.946601603421    -2.967842738056     0.345086518916
    N            0.614783721801     2.985535220286     0.257230513580
    C            2.173566321860    -3.100150582896    -0.181037259047
    H           -0.313429084934    -1.613078822851     1.235490834421
    H            3.899720925510    -2.075453016767    -0.552680055451
    H            0.379635353799    -3.836604628776     0.681191898174
    H            2.639305036756    -4.079684975363    -0.290886741336
    H            3.045616616681     2.512663661416    -0.885791144827
    H            0.205316447943     0.713797806824     1.487317713485
    H            4.075725153275     0.355444015886    -0.018246745821
