# Supplementary material for: Computational Design of Photosensitive Polymer Templates To Drive Molecular Nanofabrication
Source: ACS Nano. 2024 Mar 28;18(14):9969–79. doi: 10.1021/acsnano.3c10575 (PMC11008366; doi:10.1021/acsnano.3c10575)
Supplement: Supplementary file 2 — nn3c10575_si_002.zip [file nn3c10575_si_002.zip › B3LYP-D3/basepairs/AA-DDD/NO-h+HHH-hp.xyz]

29
E_abs = -497012.90300309089100117149 kcal/mol, BE_rigid = -15.835427883825 kcal/mol, BE_relax = -13.50345903920479111149 kcal/mol
    C           -2.416453108129     0.587159678040     1.386490845180
    C           -2.416672055702     0.280165914495    -0.046170166740
    N           -1.549533883369     2.426860254545    -0.466572980582
    C           -1.903953430692     1.179170310782    -0.919850653795
    C           -1.743341089650     2.737567054119     0.850472759604
    H           -1.486195777017     3.769010865457     1.120281866572
    H           -2.691478014830    -0.723581486795    -0.367351328646
    O           -2.539394770653    -0.280021857819     2.250912450566
    N           -2.204214413430     1.935038449821     1.751848577862
    H           -0.947638088522     3.024660892799    -1.021749255576
    H           -1.734249698616     0.976942163004    -1.977739126429
    C            1.199914357192    -1.253018388247    -0.768647698479
    H           -0.784977848281    -1.350394655194     1.735167838498
    C            0.701968578886    -0.679989134217     0.379814636295
    C           -0.109489693732    -2.759328488632     0.286195110689
    C            0.684202556697    -2.583833538850    -0.835428472165
    H            2.553535201250     1.510585979592    -2.094693438861
    N            0.845973827492     0.678690914387     0.766423183172
    N           -0.094941409744    -1.592055124395     1.024338535754
    N            1.952125445810    -0.503250388132    -1.714836736293
    N            1.532499360011     2.823314679694     0.011664650752
    C            1.568066130688     1.419065585898    -0.223042263645
    C            2.088363508595     0.868511924295    -1.341479684497
    H            2.323962505024     3.286571085239    -0.435772112483
    H            2.856883584998    -0.929106663083    -1.925700032720
    H            1.591049988339     3.023152612867     1.012100088410
    H           -0.668201232275    -3.624915852648     0.629171917501
    H            0.886652609253    -3.326589899820    -1.603520339861
    H            1.295478390129     0.768592752167     1.685470958124
