# Supplementary material for: Computational Design of Photosensitive Polymer Templates To Drive Molecular Nanofabrication
Source: ACS Nano. 2024 Mar 28;18(14):9969–79. doi: 10.1021/acsnano.3c10575 (PMC11008366; doi:10.1021/acsnano.3c10575)
Supplement: Supplementary file 2 — nn3c10575_si_002.zip [file nn3c10575_si_002.zip › B3LYP-D3/basepairs/AA-DDD/OO-h+HHH-p.xyz]

28
E_abs = -475464.69326166759491969492 kcal/mol, BE_rigid = -6.429564867390 kcal/mol, BE_relax = -5.53962177272458055492 kcal/mol
    C           -5.266144365327     0.949377259855     0.071568593929
    C           -4.464269140239     1.959018265592    -0.473831681626
    O           -0.408303482161     1.284865906901    -0.722405997625
    C           -3.083293773461     1.783947331067    -0.567957800127
    N           -1.072440985179     0.393832850406    -0.201405760783
    C           -3.310983652779    -0.432190330015     0.444293122417
    O           -0.605356005882    -0.650736610698     0.245182829136
    C           -2.531602057809     0.587596049663    -0.105407445000
    H           -2.430795899238     2.547707110126    -0.988002246013
    H           -6.346658837705     1.091974908852     0.140652296917
    H           -2.830340857215    -1.345491165502     0.791190758257
    C           -4.690565935256    -0.241973307230     0.528794254548
    H           -5.318028393411    -1.027540578632     0.953691280707
    H           -4.915626599937     2.887586143441    -0.828086550405
    C            3.189565334415     0.348801379366     0.366837877969
    C            3.457313629727    -1.845796803834    -0.105035309384
    H            5.648600511689    -1.790972251045    -0.282958558359
    N            2.977312521926    -3.154894419185    -0.374576131982
    H            3.570155496547    -3.604740299772    -1.072174926152
    H            5.325963017388     0.882688781628     0.260636795069
    C            4.711683905762    -1.268608504768    -0.098783546877
    C            4.545669271439     0.128039663959     0.187286394050
    N            2.465640158560     1.493301069569     0.755255359078
    H            1.675540941192     1.663152192486     0.127629355844
    N            2.540690797430    -0.848469960161     0.187168422429
    H            3.070016579008     2.312491117348     0.726133323522
    H            1.534488310633    -0.975456083394     0.208449231664
    H            3.029668824311    -3.743768635876     0.461330693089
