# Supplementary material for: Computational Design of Photosensitive Polymer Templates To Drive Molecular Nanofabrication
Source: ACS Nano. 2024 Mar 28;18(14):9969–79. doi: 10.1021/acsnano.3c10575 (PMC11008366; doi:10.1021/acsnano.3c10575)
Supplement: Supplementary file 2 — nn3c10575_si_002.zip [file nn3c10575_si_002.zip › B3LYP-D3/basepairs/AA-DDD/OO-h+HHH-h-p.xyz]

34
E_abs = -571881.96400940961490761998 kcal/mol, BE_rigid = -11.732158433811 kcal/mol, BE_relax = -9.02986523613051761998 kcal/mol
    C           -6.137906036980    -1.557831495082     0.118398305761
    C           -5.684635767547    -0.246554048526    -0.073228547136
    O           -1.620002672404     0.404318700176    -0.201552915443
    C           -4.317976327445     0.025735818261    -0.115040415863
    N           -1.987863405756    -0.762985533935     0.001984768641
    C           -3.851547242920    -2.353018371325     0.234837209890
    O           -1.204226705052    -1.703654070925     0.170051136661
    C           -3.419626214155    -1.035796776101     0.042272725706
    H           -3.934350376999     1.033210231988    -0.266781399617
    H           -7.209800663089    -1.763649378671     0.148657060224
    H           -3.114321887761    -3.145700920402     0.350379182850
    C           -5.221896228483    -2.606386954146     0.270125300008
    H           -5.577237235197    -3.628016332973     0.416668819709
    H           -6.400380283605     0.569009320098    -0.191798139093
    C            1.619227133967     2.090168103233     0.067431080894
    C            2.920080135157     2.475056341278     0.284470808162
    C            3.610574365311     0.126280363749    -0.158865328930
    C            3.956274309057     1.507845005388     0.164999077866
    C            2.280278133768    -0.209658716438    -0.356866480782
    H            5.930836448108     2.445190979261     0.572372804434
    H            6.916215623820    -0.026053300092     0.160494456979
    N            0.497057121327     2.935628107749     0.060366556123
    N            1.332531645343     0.773257296519    -0.251788337636
    H            4.918441998423    -1.697743168688    -0.411897599207
    C            5.861274920961     0.247405818051     0.106956148555
    N            1.823394769277    -1.461610496082    -0.715951486216
    H            3.136751893714     3.511015541015     0.552287789833
    C            5.347720277465     1.558800761548     0.325162001792
    C            4.820239664688    -0.636139071012    -0.187017105380
    H            0.355120581931     0.538240503468    -0.421770231928
    H            0.711677369695     3.840692886317     0.472013166926
    H           -0.307514474634     2.529219048826     0.543104622106
    H            2.487919037636    -2.203091116384    -0.521271479833
    H            0.879307273144    -1.690880958849    -0.406073142026
