# Supplementary material for: Computational Design of Photosensitive Polymer Templates To Drive Molecular Nanofabrication
Source: ACS Nano. 2024 Mar 28;18(14):9969–79. doi: 10.1021/acsnano.3c10575 (PMC11008366; doi:10.1021/acsnano.3c10575)
Supplement: Supplementary file 2 — nn3c10575_si_002.zip [file nn3c10575_si_002.zip › B3LYP-D3/basepairs/AA-DDD/OO-h+HHH-hh.xyz]

34
E_abs = -592731.36826808206510353214 kcal/mol, BE_rigid = -18.810550285454 kcal/mol, BE_relax = -12.15879098646233011214 kcal/mol
    C           -5.227308587935    -0.769255550265     0.786918392692
    C           -4.865033067217     0.459060004615     0.217866208194
    O           -1.219360442084     0.748021483378    -1.700994066696
    C           -3.652506371281     0.597626930786    -0.453712617664
    N           -1.553763160152    -0.378952537564    -1.248261778722
    C           -3.148348584144    -1.750528365201     0.010523467310
    O           -0.783455172752    -1.378487427468    -1.332658167011
    C           -2.796951806043    -0.512197089786    -0.551065380472
    H           -3.345734519658     1.538972807826    -0.906117679724
    H           -6.179816098485    -0.870063249290     1.311334535944
    H           -2.460660790754    -2.588211594655    -0.089109541401
    C           -4.364293430149    -1.868166862957     0.680197558194
    H           -4.642450950801    -2.826647055786     1.123883493317
    H           -5.534977340435     1.317888928036     0.298784850773
    C            3.126411638066     1.004760774146     0.153677196174
    H            0.860735834397    -2.977743056664    -0.014225668049
    C            1.796406480789     0.712482207892     0.124446369455
    C            3.613841148697    -1.330785376025     0.403304597668
    N            4.078787706146     0.019443568310     0.434435005095
    N            1.318447292196    -0.593128679889     0.332381512265
    N            0.809493949292     1.708838374598     0.030880324711
    C            2.291034828970    -1.610989433473     0.376527622499
    N            3.595316717141     2.338644254214     0.114354390917
    H            2.380386004301    -3.624926071558     0.208880038977
    C            1.297502901214     3.008601197760    -0.209274850617
    N            1.739236459103    -2.890510611230     0.498675223671
    C            2.603821001484     3.313592149464    -0.176412676361
    H            0.016363052021     1.445740710742    -0.590136156240
    H            4.446415027440     2.451507831835    -0.438959270502
    H            0.539513537996     3.775806017889    -0.366581924605
    H            2.961863347699     4.336830579734    -0.284631846874
    H            4.369964383664    -2.100028191313     0.548533397810
    H            0.535693000669    -0.856915206614    -0.306863129512
    H            4.963637789320     0.156704809612    -0.054333841241
