# Supplementary material for: Computational Design of Photosensitive Polymer Templates To Drive Molecular Nanofabrication
Source: ACS Nano. 2024 Mar 28;18(14):9969–79. doi: 10.1021/acsnano.3c10575 (PMC11008366; doi:10.1021/acsnano.3c10575)
Supplement: Supplementary file 2 — nn3c10575_si_002.zip [file nn3c10575_si_002.zip › B3LYP-D3/basepairs/AA-DDD/OO-h+HHH-h.xyz]

30
E_abs = -510181.50199965289182707156 kcal/mol, BE_rigid = -14.745331550617 kcal/mol, BE_relax = -6.67705495406223483156 kcal/mol
    C           -4.587969095462     1.304754561322    -0.710736979232
    C           -3.791666826212     2.416552724252    -0.406399898483
    O           -0.196395222181     1.791246541845     1.517689148403
    C           -2.574657839107     2.254494671467     0.252716159547
    N           -0.905311634494     0.788628630109     1.288485035696
    C           -2.950519483334    -0.161887135785     0.314086763827
    O           -0.533575756178    -0.374247638899     1.588302674169
    C           -2.162509038910     0.961061329954     0.605905598153
    H           -1.933180343143     3.098442274377     0.500001081428
    H           -5.539308420806     1.439476955342    -1.229461150936
    H           -2.598072981511    -1.147804954422     0.610676062596
    C           -4.162680320343     0.019680636396    -0.349061562146
    H           -4.781320254015    -0.848419854023    -0.586030124876
    H           -4.121933591551     3.419179275357    -0.686256756016
    C            2.722344912377     0.258203035124    -0.187313208834
    C            4.012773966173    -0.155258983511    -0.284365899111
    C            3.289198618109    -2.443772667709    -0.317523018644
    N            4.339848197626    -1.512656789543    -0.485586095245
    C            2.003063233696    -2.032834374330    -0.203226357534
    H            0.123328581944    -2.482578223606     0.367092813263
    H            3.061539617460     2.229012985403     0.049547029561
    N            2.310193756136     1.587475246609    -0.193608627566
    N            1.654986062220    -0.667124295490    -0.206471170717
    H            1.110113630059    -3.810766754009     0.160090438047
    H            1.495455703515     1.761774904919     0.409922910435
    N            0.888172985462    -2.878835576185    -0.182493304772
    H            4.835445926091     0.556604422292    -0.353015273771
    H            0.924269877655    -0.473416203280     0.505025099913
    H            5.215427803890    -1.794376442958    -0.049134799905
    H            3.551055375557    -3.497277369794    -0.409362848526
