# Supplementary material for: Computational Design of Photosensitive Polymer Templates To Drive Molecular Nanofabrication
Source: ACS Nano. 2024 Mar 28;18(14):9969–79. doi: 10.1021/acsnano.3c10575 (PMC11008366; doi:10.1021/acsnano.3c10575)
Supplement: Supplementary file 2 — nn3c10575_si_002.zip [file nn3c10575_si_002.zip › B3LYP-D3/basepairs/AA-DDD/OO-h+HHH-hp.xyz]

32
E_abs = -558013.15236267144268175349 kcal/mol, BE_rigid = -13.655142803563 kcal/mol, BE_relax = -9.89882240213939760349 kcal/mol
    C           -5.147007619859    -0.333278068645     0.681921424512
    C           -4.623402660951     0.939105610782     0.946014608792
    O           -1.008242436835     1.961817374509    -0.749047586943
    C           -3.401435475711     1.326994060675     0.399374207733
    N           -1.438515952761     0.813912281389    -0.984007525806
    C           -3.219309939254    -0.854738027841    -0.693312896584
    O           -0.810415094637    -0.020524749781    -1.674959396909
    C           -2.708206803300     0.421065679895    -0.415580952522
    H           -2.968128854223     2.307900724101     0.586987605847
    H           -6.105026558596    -0.629939618591     1.113961249502
    H           -2.653162857887    -1.523497931617    -1.339169953675
    C           -4.442479809665    -1.224911230377    -0.137367112974
    H           -4.850958904318    -2.215847984074    -0.346479142309
    H           -5.172365102036     1.634906094367     1.584146129336
    C            3.562214539836     0.319546418868     0.224488324441
    H            0.979760051567     2.080401064459    -0.509684696085
    C            2.197574057010     0.443178734351     0.015396383955
    C            3.089670570936     2.469049958489    -0.267570160498
    C            4.134168177575     1.612089635881     0.052226239612
    H            3.615998268895    -2.993731680271     0.705075797162
    N            1.256035295929    -0.583398256110     0.149694956761
    N            1.912327516860     1.748277797204    -0.265692539086
    N            4.108021688613    -0.921631237577     0.605480815831
    N            0.929865520774    -2.902481566523     0.392904711969
    C            1.862473033975    -1.851514802495     0.312639282456
    C            3.199684657725    -2.007544903993     0.498484100539
    H            1.370623302578    -3.811604078179     0.265851136152
    H            5.029333365069    -1.115396870073     0.218194956875
    H            0.189415226978    -2.802622907888    -0.304998661897
    H            3.093809535995     3.528088958183    -0.505347831361
    H            5.182957704593     1.885176732158     0.142579764353
    H            0.524281676768    -0.560835196405    -0.588148195541
