# Supplementary material for: Computational Design of Photosensitive Polymer Templates To Drive Molecular Nanofabrication
Source: ACS Nano. 2024 Mar 28;18(14):9969–79. doi: 10.1021/acsnano.3c10575 (PMC11008366; doi:10.1021/acsnano.3c10575)
Supplement: Supplementary file 2 — nn3c10575_si_002.zip [file nn3c10575_si_002.zip › B3LYP-D3/basepairs/DDD-AAA/HHH-p+NNO-hh_1.xyz]

30
E_abs = -520939.10030173754189075269 kcal/mol, BE_rigid = -18.523367140680 kcal/mol, BE_relax = -11.58348863272118965269 kcal/mol
    C           -3.027926615431     0.587242477971    -0.172815331920
    C           -2.977603820751    -1.639978366156     0.164328654354
    H           -5.168623612991    -1.928084537924     0.213859221251
    N           -2.367569149326    -2.862166738490     0.436182275586
    H           -2.918151740152    -3.653860242477     0.115751350152
    H           -5.228256905293     0.782061111456    -0.220974914616
    C           -4.315906034907    -1.262523951318     0.102798512993
    C           -4.347101131995     0.153772564624    -0.114082354251
    N           -2.467438909876     1.838276710975    -0.442508958358
    H           -1.519978155357     1.938527043879    -0.071427745634
    N           -2.210546316935    -0.508611973883    -0.001504875257
    H           -3.061437218216     2.600920523091    -0.127377427337
    H           -1.183721795085    -0.487445561016    -0.024595302089
    H           -1.404921882390    -2.922982167057     0.094233344872
    N            2.827317633885     0.673090572087    -0.006849104777
    H            3.320773009045    -2.650477996919    -0.366280805782
    C            1.405009601080     0.662544643432     0.014510216147
    C            2.804683891720    -1.697448274033    -0.254249538638
    C            3.491818947916    -0.540391807455    -0.148261382150
    N            0.720830314359    -0.450363019046    -0.077637070954
    N            0.734109394917     1.845676075131     0.131980598690
    C            1.335042816862    -1.693527887616    -0.207974612773
    C            3.520848148743     1.863156676602     0.111429134545
    H            3.366032657700     3.985375982361     0.331983146386
    C            1.419659542202     2.972288893286     0.239543322531
    H            4.580928848874    -0.474377201691    -0.163898842212
    C            2.835772913467     3.038656592057     0.240054645031
    O            0.674335159734    -2.727186311056    -0.278828783671
    H            0.830172484252     3.890745109692     0.327303924179
    H            4.607825397894     1.783155245762     0.092487531498
