# Supplementary material for: Computational Design of Photosensitive Polymer Templates To Drive Molecular Nanofabrication
Source: ACS Nano. 2024 Mar 28;18(14):9969–79. doi: 10.1021/acsnano.3c10575 (PMC11008366; doi:10.1021/acsnano.3c10575)
Supplement: Supplementary file 2 — nn3c10575_si_002.zip [file nn3c10575_si_002.zip › B3LYP-D3/basepairs/DDD-AAA/HHH-p+NNN-hhh.xyz]

35
E_abs = -570163.29933850750653439855 kcal/mol, BE_rigid = -22.150299913969 kcal/mol, BE_relax = -13.73770463109672572855 kcal/mol
    C           -2.763243999398     2.117654495799    -0.182622920892
    C           -3.429360286861    -0.024939692862    -0.022503529352
    H           -5.570140791455     0.407174229169     0.334459131255
    N           -3.274958866166    -1.397636999231    -0.081986817903
    H           -3.936984213756    -1.906532683460     0.495141371824
    H           -4.756810526034     3.020348853680     0.145284030592
    C           -4.559839064809     0.771927209703     0.166246888920
    C           -4.136954370157     2.130648729892     0.064856195451
    N           -1.860837115524     3.144780967111    -0.419772206471
    H           -0.890000104614     2.882596991241    -0.211452720198
    N           -2.352019896341     0.805446583508    -0.250570027782
    H           -2.123072226680     4.011262847170     0.041419542707
    H           -1.368217724536     0.495554319207    -0.233372183590
    H           -2.307161567228    -1.722894277587     0.033339058619
    C            2.084408239548    -1.915811537165     0.088684215306
    H            1.672884206666     4.064316635896     0.102820950449
    C            0.723824945013    -1.423309514555     0.033659972845
    C            2.824572498174     0.395393623271     0.123046732074
    C            3.123486223548    -0.974534261025     0.129497834984
    N            0.430312553776    -0.110511871852     0.019541063098
    N           -0.345552287251    -2.276385011259    -0.008541409499
    C            1.432464942249     0.787519380110     0.070285781705
    C            2.284142341360    -3.323886838303     0.098788508118
    H            1.296238559651    -5.244253676968     0.060871760851
    C           -0.103825700948    -3.578775412528     0.003217864405
    H            4.164185398109    -1.308603851857     0.166658554991
    C            1.188001719027    -4.158504884755     0.057608907021
    N            1.057647990197     2.102550057241     0.070672972896
    H           -0.984191703054    -4.230548728982    -0.037356963077
    H            3.301916079176    -3.720247198660     0.138232243099
    C            3.805911011286     1.425222999791     0.161626230643
    H            4.118729265719     3.561557997748     0.177566095431
    C            2.009782323426     3.021179196728     0.104815890775
    C            3.399769255317     2.741213289457     0.148822484107
    H            4.864345413489     1.155174727144     0.200398552361
