# Supplementary material for: Computational Design of Photosensitive Polymer Templates To Drive Molecular Nanofabrication
Source: ACS Nano. 2024 Mar 28;18(14):9969–79. doi: 10.1021/acsnano.3c10575 (PMC11008366; doi:10.1021/acsnano.3c10575)
Supplement: Supplementary file 2 — nn3c10575_si_002.zip [file nn3c10575_si_002.zip › B3LYP-D3/basepairs/DDD-AAA/HHH-p+NNO-hh_2.xyz]

30
E_abs = -520943.32784959792394436461 kcal/mol, BE_rigid = -17.924689449481 kcal/mol, BE_relax = -11.69990189868475813461 kcal/mol
    C           -3.052223296461     0.673351290463    -0.162130110609
    C           -3.045600138098    -1.561704498393     0.130640867326
    H           -5.237603307452    -1.822906250869     0.061072181923
    N           -2.463201922385    -2.799678573568     0.406402103750
    H           -2.993516640840    -3.572267837780     0.012076175861
    H           -5.241418931767     0.898677194884    -0.321501387448
    C           -4.371869167004    -1.166874653407     0.007792182119
    C           -4.374582584942     0.256778192159    -0.181535350587
    N           -2.464046079309     1.931288365016    -0.378373924673
    H           -1.548427772162     2.005040913126     0.069242872452
    N           -2.256673032264    -0.435222731330     0.028017800350
    H           -3.066816124539     2.680068584060    -0.043216455788
    H           -1.229991611909    -0.429576639512     0.061851528481
    H           -1.480438355426    -2.856099245277     0.126310569849
    C            2.902318483793     0.609346163050    -0.026933782033
    H            3.167457684781    -2.786343492621    -0.349876552598
    C            1.446721251936     0.627844029812     0.093537231319
    C            2.749578132200    -1.786024953272    -0.225996001604
    C            3.528166544511    -0.674540280344    -0.191686696005
    N            0.696694336864    -0.441840214966     0.067075614937
    N            0.790557891023     1.855242099308     0.244274796969
    C            1.284378680788    -1.704975007337    -0.086572927534
    C            3.581075637258     1.805731399804     0.017412099092
    H            4.664335451058     1.892206129320    -0.065554704046
    C            1.504692154874     2.934640480599     0.275097771303
    H            4.616115850944    -0.731759181502    -0.287047924752
    N            2.868599004997     2.970225582989     0.171789516909
    O            0.583432026674    -2.718168054634    -0.100884924788
    H            1.016165296017     3.907596116322     0.389236732488
    H            3.348335335776     3.862459643678     0.201013044959
