# Supplementary material for: Computational Design of Photosensitive Polymer Templates To Drive Molecular Nanofabrication
Source: ACS Nano. 2024 Mar 28;18(14):9969–79. doi: 10.1021/acsnano.3c10575 (PMC11008366; doi:10.1021/acsnano.3c10575)
Supplement: Supplementary file 2 — nn3c10575_si_002.zip [file nn3c10575_si_002.zip › B3LYP-D3/basepairs/DDD-AAA/HHH-h+NNN-hhh.xyz]

37
E_abs = -604883.43819438404763862270 kcal/mol, BE_rigid = -32.649318824412 kcal/mol, BE_relax = -18.20525570367857685270 kcal/mol
    C           -3.080073267152     0.367944015331     0.449973224442
    C           -4.415431654530     0.071476413608     0.387543101880
    C           -3.885709192072    -2.106462830276    -0.502179944377
    N           -4.849293596503    -1.203721047198    -0.017095026861
    C           -2.553621708873    -1.787654582941    -0.481395262807
    H           -0.636033537715    -2.481877167639    -0.474932463819
    H           -3.228885879008     2.270325186389     1.092799951004
    N           -2.551248154613     1.520937009962     0.991731067001
    N           -2.142338557946    -0.556228159569     0.009220501046
    H           -1.809257896091    -3.560890930984    -1.083859304684
    H           -1.676928754275     1.839313833524     0.537823518411
    N           -1.542254489150    -2.589183686210    -0.964236294371
    H           -5.176444114480     0.766312638708     0.737392125145
    H           -1.127179001667    -0.311586083119     0.015129303520
    H           -5.745416995980    -1.223382297339    -0.498782699428
    H           -4.241974589155    -3.073909051910    -0.849845027199
    C            2.995475147599    -0.575493380202     0.139111763280
    H           -0.449669249112     4.300305454775    -0.502243333597
    C            1.575495355753    -0.860202893633     0.157239171265
    C            2.435290047416     1.769193695422    -0.178427169834
    C            3.400060126701     0.758344333361    -0.035417897612
    N            0.638809253350     0.106952756194     0.025970788036
    N            1.104150730966    -2.130098475867     0.308803098905
    C            1.038534242700     1.389656383275    -0.132850742601
    C            3.889744866149    -1.667915431556     0.290789873001
    H            4.041087230568    -3.808820639278     0.563445099982
    C            1.984268428649    -3.121236169335     0.441315551045
    H            4.464026656216     1.009147912199    -0.061022821684
    C            3.383112375944    -2.946480990084     0.442241969931
    N            0.043743935877     2.313611104439    -0.250223455187
    H            1.561623694576    -4.125135471154     0.561992133033
    H            4.966712503467    -1.481245029942     0.283024533575
    C            2.739958926922     3.144214048245    -0.359762014564
    H            1.907276198675     5.124118125629    -0.618720261823
    C            0.381480773228     3.591807617782    -0.411441463094
    C            1.709745769893     4.060197303140    -0.476333485460
    H            3.786184097525     3.457827085855    -0.402716416037
