# Supplementary material for: Computational Design of Photosensitive Polymer Templates To Drive Molecular Nanofabrication
Source: ACS Nano. 2024 Mar 28;18(14):9969–79. doi: 10.1021/acsnano.3c10575 (PMC11008366; doi:10.1021/acsnano.3c10575)
Supplement: Supplementary file 2 — nn3c10575_si_002.zip [file nn3c10575_si_002.zip › B3LYP-D3/basepairs/DDD-AAA/HHH-h+NNO-hh_1.xyz]

32
E_abs = -555657.63806368135076204249 kcal/mol, BE_rigid = -26.799849471038 kcal/mol, BE_relax = -14.44994577257080784249 kcal/mol
    C           -2.634304917134     0.743149367002     0.373729881551
    C           -3.995795935643     0.773357139343     0.312603971526
    C           -4.012692651706    -1.566872113017    -0.271410486222
    N           -4.746583290756    -0.395666968210     0.044984427519
    C           -2.647097184436    -1.580816043962    -0.253077979296
    H           -0.938823180041    -2.697420939674    -0.099050650297
    H           -2.313592552370     2.682735677558     0.811089019711
    N           -1.833800890749     1.786917865051     0.823173093819
    N           -1.944362019471    -0.420086453115     0.053072194781
    H           -2.342537345694    -3.560594624469    -0.513050664945
    H           -0.927414050922     1.846806369415     0.339120713622
    N           -1.857686089030    -2.670869386046    -0.561225205101
    H           -4.558486094560     1.668797054968     0.574616335412
    H           -0.910652840801    -0.426627518859     0.065946483911
    H           -5.542805013403    -0.233684680506    -0.573215098609
    H           -4.590102703027    -2.468299965154    -0.470776634307
    N            3.080692083748     0.664264428916     0.027291588679
    H            3.497609325444    -2.598351866713     0.795083442561
    C            1.660225001771     0.668208095167    -0.089423714463
    C            3.003357335863    -1.661703620024     0.542006223136
    C            3.711673302892    -0.523132706159     0.346563479553
    N            0.951473793239    -0.430486393533     0.096614014656
    N            1.020394937402     1.819185795650    -0.399425555051
    C            1.547026489775    -1.649373818637     0.397026782926
    C            3.797562860565     1.840434096933    -0.167668735400
    H            3.678616207371     3.925056529959    -0.631412026880
    C            1.725008078437     2.940705609933    -0.582523821860
    H            4.798418957575    -0.465061747502     0.427695671365
    C            3.129612174750     2.997353806228    -0.473354993100
    O            0.867664051074    -2.672651957267     0.530806878245
    H            1.151474752586     3.836823776554    -0.836001859689
    H            4.878633347433     1.759255747759    -0.061123271699
