# Supplementary material for: Computational Design of Photosensitive Polymer Templates To Drive Molecular Nanofabrication
Source: ACS Nano. 2024 Mar 28;18(14):9969–79. doi: 10.1021/acsnano.3c10575 (PMC11008366; doi:10.1021/acsnano.3c10575)
Supplement: Supplementary file 2 — nn3c10575_si_002.zip [file nn3c10575_si_002.zip › B3LYP-D3/basepairs/DDD-AAA/HHH-h+NNO-hh_2.xyz]

32
E_abs = -555660.81618198770590278631 kcal/mol, BE_rigid = -19.756251936633 kcal/mol, BE_relax = -13.51692948450746345631 kcal/mol
    C           -2.742299819716     0.719498427975     0.294825682263
    C           -4.098216294446     0.659203235497     0.338662549649
    C           -3.994590820083    -1.665639133643    -0.271082776297
    N           -4.808477045735    -0.528725106623     0.001667295730
    C           -2.639149385497    -1.585399703802    -0.356891942309
    H           -0.911988259844    -2.636144287200    -0.112226519120
    H           -2.487489471216     2.652839905084     0.823446943504
    N           -1.972566954159     1.777906902994     0.779060478991
    N           -1.993559970040    -0.351731302074    -0.200331603463
    H           -2.246800843688    -3.545163471778    -0.568132621241
    H           -1.083581186410     1.894050614509     0.286289687392
    N           -1.787444586617    -2.642669253563    -0.655519867233
    H           -4.689429316323     1.492739824916     0.720736492853
    H           -0.989659632238    -0.366891069672     0.029398686721
    H           -5.509778571066    -0.367520368759    -0.728353580503
    H           -4.510359504568    -2.620947215879    -0.375279408754
    C            3.159370322366     0.675519490451     0.032939546802
    H            3.416976956231    -2.662737095335     0.741357779624
    C            1.702932385243     0.708130184745     0.045079109393
    C            2.997496513110    -1.676809700948     0.534996611136
    C            3.781396415165    -0.590289543416     0.297483792139
    N            0.945627926070    -0.333495387653     0.277727390819
    N            1.042229572343     1.920416003325    -0.208976238223
    C            1.532661717474    -1.576162152648     0.546492855500
    C            3.845597114467     1.840676389815    -0.248826578885
    H            4.931336360656     1.912844687716    -0.297316647991
    C            1.761006767483     2.969299310628    -0.461069579901
    H            4.872806925738    -0.660420025680     0.298949649023
    N            3.125321450303     2.989368594091    -0.496197853486
    O            0.820218593382    -2.557022940524     0.792018955644
    H            1.270846250516     3.926949755893    -0.664286979676
    H            3.605531326389     3.857856440447    -0.699648199956
