# Supplementary material for: Computational Design of Photosensitive Polymer Templates To Drive Molecular Nanofabrication
Source: ACS Nano. 2024 Mar 28;18(14):9969–79. doi: 10.1021/acsnano.3c10575 (PMC11008366; doi:10.1021/acsnano.3c10575)
Supplement: Supplementary file 2 — nn3c10575_si_002.zip [file nn3c10575_si_002.zip › B3LYP-D3/basepairs/DDD-AAA/HHH-hp+NNN-hhh.xyz]

39
E_abs = -652716.51868009524238862211 kcal/mol, BE_rigid = -36.130825714918 kcal/mol, BE_relax = -22.85714584439963494211 kcal/mol
    C           -3.978374190960     0.783814309530     0.204514551256
    H           -1.063191480762     2.162880786237     0.013714393673
    C           -2.595494086095     0.728150139188     0.020070311923
    C           -3.117233727322     2.858681994561     0.371263790585
    C           -4.311591391170     2.147077300970     0.428538965734
    H           -4.562209942827    -2.512234482490    -0.089314398391
    N           -1.890129143227    -0.426840019963    -0.218668586293
    N           -2.081637865091     1.979800850883     0.116026692020
    N           -4.719793819650    -0.396382397443     0.115689049768
    N           -1.896186901130    -2.742421777091    -0.551112933824
    C           -2.622264830878    -1.607514703321    -0.238167535290
    C           -3.982871856389    -1.592702268779    -0.035324573739
    H           -2.335918791000    -3.606613373576    -0.251059495156
    H           -5.562247131264    -0.455376714990     0.679633335598
    H           -0.899684555059    -2.688022688768    -0.285496429074
    H           -2.928746501386     3.921142262007     0.488827766522
    H           -5.299182544770     2.563865336058     0.609324607176
    H           -0.845352769140    -0.408605731084    -0.186650624444
    C            3.144201831838    -1.238674456022     0.119527811432
    H            0.631985564461     4.204144847648    -0.268232657306
    C            1.699051804592    -1.274418812816     0.047534952597
    C            3.007355838840     1.184275975967    -0.021602927754
    C            3.777519633812     0.014262724896     0.076841049629
    N            0.946413960287    -0.153049833451    -0.063031545329
    N            1.015275045447    -2.451078677674     0.088637590345
    C            1.565650729325     1.050522959799    -0.084238781286
    C            3.832706195533    -2.475879278703     0.224027251020
    H            3.607971956915    -4.624876801497     0.333773378447
    C            1.705896318518    -3.585528642454     0.184339865829
    H            4.867945367121     0.078638238371     0.121366393511
    C            3.112102134677    -3.656083542587     0.253253931598
    N            0.760273325700     2.147305522152    -0.169771834827
    H            1.113893634999    -4.507413323694     0.213897399146
    H            4.924285229010    -2.475499128329     0.280333233794
    C            3.555769051132     2.493411327512    -0.063627859252
    H            3.097858073963     4.604928958951    -0.190602341973
    C            1.322597543220     3.355937029898    -0.202135811376
    C            2.711070350293     3.585156189014    -0.156375504407
    H            4.640785292973     2.617770620402    -0.019699161431
