# Supplementary material for: Computational Design of Photosensitive Polymer Templates To Drive Molecular Nanofabrication
Source: ACS Nano. 2024 Mar 28;18(14):9969–79. doi: 10.1021/acsnano.3c10575 (PMC11008366; doi:10.1021/acsnano.3c10575)
Supplement: Supplementary file 2 — nn3c10575_si_002.zip [file nn3c10575_si_002.zip › B3LYP-D3/basepairs/DDD-AAA/HHH-hp+NNO-hh_1.xyz]

34
E_abs = -603490.74642896076789914385 kcal/mol, BE_rigid = -29.650113146308 kcal/mol, BE_relax = -19.12971548151425303385 kcal/mol
    C           -3.598606834117     0.502403226621     0.173614559729
    H           -0.649420553261     1.766488140700    -0.133315139281
    C           -2.230912032098     0.379955550187    -0.052616565554
    C           -2.647394384259     2.547984413967     0.244596906490
    C           -3.865102219623     1.886603756095     0.361950785955
    H           -4.322835373512    -2.779088977891     0.087806305928
    N           -1.583848823558    -0.812895424709    -0.288308597909
    N           -1.659974968640     1.614529046765    -0.018173580233
    N           -4.410354962719    -0.644631744024     0.151451716058
    N           -1.679496506912    -3.146408946263    -0.426183848290
    C           -2.362169968079    -1.964449806647    -0.178419344351
    C           -3.708671235673    -1.880465497159     0.063448586287
    H           -2.142552790120    -3.970138171788    -0.055357170578
    H           -5.172137426648    -0.643535808791     0.826962204700
    H           -0.685064679158    -3.117895681340    -0.170456231971
    H           -2.409790477680     3.604071464273     0.323232088345
    H           -4.828774132514     2.349664625105     0.560024580293
    H           -0.551534341726    -0.842694412906    -0.215126508950
    N            3.372874035502     0.526484683134     0.084910780373
    H            3.851963482017    -2.795632253776     0.470661594591
    C            1.956789968612     0.513903294054    -0.077685569913
    C            3.340215406296    -1.846453390936     0.318693944526
    C            4.024453185909    -0.677303149943     0.276264440110
    N            1.273252647509    -0.615753860008    -0.053337758859
    N            1.301576958613     1.683500424133    -0.261373148351
    C            1.887188705607    -1.847038894613     0.149236267226
    C            4.066483695031     1.732312333811     0.057473039958
    H            3.913412860121     3.855373779496    -0.153848892545
    C            1.983380063096     2.835399520990    -0.285826981152
    H            5.107435219746    -0.606361335828     0.390370157074
    C            3.381852059947     2.904775444011    -0.130404394713
    O            1.222482490402    -2.887507176074     0.180723705190
    H            1.393632176538     3.744109153258    -0.434852619061
    H            5.144667790398     1.661517816023     0.195724052503
