# Supplementary material for: Computational Design of Photosensitive Polymer Templates To Drive Molecular Nanofabrication
Source: ACS Nano. 2024 Mar 28;18(14):9969–79. doi: 10.1021/acsnano.3c10575 (PMC11008366; doi:10.1021/acsnano.3c10575)
Supplement: Supplementary file 2 — nn3c10575_si_002.zip [file nn3c10575_si_002.zip › B3LYP-D3/basepairs/DDD-AAA/HHH-hp+NNO-hh_2.xyz]

34
E_abs = -603493.90631896215677130054 kcal/mol, BE_rigid = -25.539433335580 kcal/mol, BE_relax = -18.17847088848464006054 kcal/mol
    C           -3.617312666402     1.351824170872     0.173335614859
    H           -0.667075781387     2.578347086304    -0.245569513864
    C           -2.269640309997     1.215550928359    -0.134981813887
    C           -2.630911137862     3.381007207977     0.231370889346
    C           -3.850785106543     2.735942630863     0.403853154934
    H           -4.378752622693    -1.919936213423     0.154902484342
    N           -1.652567044768     0.014563293148    -0.446755630621
    N           -1.677674644111     2.440615754988    -0.110379574480
    N           -4.461761396597     0.218468477292     0.188635793464
    N           -1.786927289244    -2.328842169462    -0.512157003918
    C           -2.441501005596    -1.120511001408    -0.246263505546
    C           -3.764025326718    -1.023412815865     0.078469342005
    H           -2.245898411779    -3.119245178070    -0.066895956172
    H           -5.135380442045     0.227247535012     0.954333059650
    H           -0.793744593829    -2.302150477377    -0.260807216681
    H           -2.368385380870     4.430358671224     0.319998363277
    H           -4.795023509576     3.208912331187     0.663366516633
    H           -0.624247444806    -0.039723319653    -0.357516843091
    C            3.452237373967    -0.879352432234     0.118543315365
    H            3.738350871144     2.524382940761    -0.103518728099
    C            2.008553420762    -0.905919684134    -0.037900927614
    C            3.311340983912     1.520661367583    -0.080027516365
    C            4.079873006965     0.408801000407     0.091416216223
    N            1.263022364856     0.162122496903    -0.197535268557
    N            1.335952532876    -2.139213603839    -0.028576891050
    C            1.856701352642     1.428095102603    -0.227347375962
    C            4.127261240247    -2.079858823053     0.267969016047
    H            5.206776861135    -2.165454648762     0.378000686053
    C            2.041892873419    -3.218972253585     0.118329018478
    H            5.164873933303     0.478190934447     0.209022337323
    N            3.395324208648    -3.249749029021     0.269469926821
    O            1.161497870577     2.445948541837    -0.371609216898
    H            1.544726987882    -4.194449863822     0.122826186571
    H            3.863874273919    -4.142520263425     0.367177287432
