# Supplementary material for: Computational Design of Photosensitive Polymer Templates To Drive Molecular Nanofabrication
Source: ACS Nano. 2024 Mar 28;18(14):9969–79. doi: 10.1021/acsnano.3c10575 (PMC11008366; doi:10.1021/acsnano.3c10575)
Supplement: Supplementary file 2 — nn3c10575_si_002.zip [file nn3c10575_si_002.zip › B3LYP-D3/basepairs/DDD-AAA/HHH-h-p+NNN-hhh.xyz]

41
E_abs = -666582.79770099381004688333 kcal/mol, BE_rigid = -26.380637270654 kcal/mol, BE_relax = -19.45556283878618735333 kcal/mol
    C           -2.434580991227     1.344649364987     0.118016784103
    C           -3.805109198614     1.336498537190    -0.091208108472
    C           -3.741620922954    -1.134645051052     0.025710468779
    C           -4.486987557143     0.101313507754    -0.148906447447
    C           -2.362792554703    -1.080657943481     0.218286253468
    H           -6.665567207866     0.444256977681    -0.494500797774
    H           -6.856391802783    -2.236158846906    -0.383888018027
    N           -1.682484453019     2.486829400365     0.276812113675
    N           -1.748675292159     0.147121921927     0.248891497142
    H           -4.438378654472    -3.280755369244     0.051577425781
    C           -5.934183963181    -1.663041610048    -0.277537420889
    N           -1.572190210614    -2.173309057535     0.422705721922
    H           -4.332361396855     2.287408002163    -0.186985906967
    C           -5.842037482935    -0.251334734559    -0.338138830204
    C           -4.664094483521    -2.219973828471    -0.054587205888
    H           -0.721035217351     0.178476851930     0.295969706532
    H           -2.109737760352     3.324427898163    -0.101101712810
    H           -0.663907699836     2.432870777473     0.139757942044
    H           -1.983531535770    -3.052133983714     0.133075775674
    H           -0.556772122158    -2.092303510157     0.273391254884
    C            3.536462565393    -0.939677857014    -0.099435258522
    H            1.210979230609     4.577142846742     0.089156077019
    C            2.093301190209    -0.917622101599     0.007528697222
    C            3.483869741849     1.482310666319    -0.094926438625
    C            4.212422088478     0.286527541511    -0.150991389002
    N            1.380581154027     0.224679481737     0.065812634105
    N            1.370421590448    -2.075853783538     0.054901846969
    C            2.042031362543     1.396512884785     0.015675212415
    C            4.185574861717    -2.205402145795    -0.143033411428
    H            3.885976881288    -4.343623370379    -0.112058401585
    C            2.019010812220    -3.228243715827     0.013469645135
    H            5.302571612863     0.310016477353    -0.234347899708
    C            3.428073331913    -3.353785927549    -0.083718454763
    N            1.268326582783     2.522266561058     0.076033396970
    H            1.399488292981    -4.131311080317     0.058013975340
    H            5.275083080661    -2.244384295690    -0.220565166508
    C            4.076902236218     2.774627675933    -0.140380280651
    H            3.682345823240     4.897752172302    -0.106001283943
    C            1.868217237871     3.701943628095     0.031178798343
    C            3.268558794819     3.888606297858    -0.078149453817
    H            5.163235327860     2.861819782175    -0.222463045439
