# Supplementary material for: Computational Design of Photosensitive Polymer Templates To Drive Molecular Nanofabrication
Source: ACS Nano. 2024 Mar 28;18(14):9969–79. doi: 10.1021/acsnano.3c10575 (PMC11008366; doi:10.1021/acsnano.3c10575)
Supplement: Supplementary file 2 — nn3c10575_si_002.zip [file nn3c10575_si_002.zip › B3LYP-D3/basepairs/DDD-AAA/HHH-h-p+NNO-hh_1.xyz]

36
E_abs = -617359.49779186589952267896 kcal/mol, BE_rigid = -24.515732671341 kcal/mol, BE_relax = -18.20047448246477071896 kcal/mol
    C           -1.998207248230     1.045073363980     0.190087794062
    C           -3.360089273755     1.094663377947    -0.035629086868
    C           -3.387150961117    -1.384088952548     0.001194428461
    C           -4.087269525707    -0.116034969638    -0.140182475990
    C           -2.009802979485    -1.385293090894     0.214212001362
    H           -6.243994262292     0.316239735527    -0.504735653992
    H           -6.530036957772    -2.359308119787    -0.493023975521
    N           -1.196626030567     2.157510821661     0.402475069562
    N           -1.357851566444    -0.179588071382     0.296507627633
    H           -4.156022690438    -3.504008066662    -0.065298406176
    C           -5.589631468611    -1.824065002684    -0.352355451791
    N           -1.255718687323    -2.506830236425     0.389897799102
    H           -3.852277069503     2.066064143504    -0.113197638820
    C           -5.447261954671    -0.412670460066    -0.360351288429
    C           -4.345015306135    -2.432890139530    -0.132283017369
    H           -0.333399318013    -0.184506920222     0.367823199082
    H           -1.591402047784     3.011855276674     0.023380228945
    H           -0.197940275402     2.062511374334     0.195048064356
    H           -1.689735429558    -3.371703610509     0.094036500506
    H           -0.237541751512    -2.463042873467     0.275124101582
    N            3.863605048931     0.848302074243    -0.141173102605
    H            4.248575075944    -2.505474592403    -0.207780292505
    C            2.454047157328     0.882288203474     0.033235505396
    C            3.770198736275    -1.529064589162    -0.142137294936
    C            4.489029614698    -0.390176395689    -0.221479865549
    N            1.732213005485    -0.211646007650     0.120184215622
    N            1.830362038762     2.091053751163     0.113430673844
    C            2.314043004213    -1.472536301984     0.033531749879
    C            4.589252976054     2.023047099932    -0.230612042214
    H            4.502413002793     4.161291536383    -0.216756433608
    C            2.542762499206     3.205599590403     0.026969754069
    H            5.571741844982    -0.358602925811    -0.352445098826
    C            3.946291814769     3.227426717906    -0.150867021062
    O            1.634105297161    -2.497168702847     0.100793431712
    H            1.984175705660     4.143581757003     0.105980715045
    H            5.664917166943     1.906661441870    -0.361906606159
