# Supplementary material for: Computational Design of Photosensitive Polymer Templates To Drive Molecular Nanofabrication
Source: ACS Nano. 2024 Mar 28;18(14):9969–79. doi: 10.1021/acsnano.3c10575 (PMC11008366; doi:10.1021/acsnano.3c10575)
Supplement: Supplementary file 2 — nn3c10575_si_002.zip [file nn3c10575_si_002.zip › B3LYP-D3/basepairs/DDD-AAA/HHH-h-p+NNO-hh_2.xyz]

36
E_abs = -617364.01174987390023528113 kcal/mol, BE_rigid = -23.904317467405 kcal/mol, BE_relax = -18.60329789604699819113 kcal/mol
    C           -2.038365413255     1.022262876572     0.239295791423
    C           -3.392458122927     1.057644838097    -0.013676834322
    C           -3.389488965992    -1.422520721892    -0.007197671992
    C           -4.104848230030    -0.162429859509    -0.148571999233
    C           -2.016775114404    -1.407350319813     0.233077671555
    H           -6.257961605113     0.244621312253    -0.551415769471
    H           -6.505848034326    -2.435852289197    -0.579282643261
    N           -1.250122242015     2.145916326021     0.490666755259
    N           -1.382084875575    -0.194436206905     0.343320607428
    H           -4.127607997829    -3.552949972666    -0.110851828960
    C           -5.575864105882    -1.889810471716    -0.411932838791
    N           -1.251217098171    -2.521228477559     0.410620597976
    H           -3.895460909963     2.023842859211    -0.090699939228
    C           -5.452959853489    -0.474132440966    -0.400478619484
    C           -4.329680175016    -2.483814383905    -0.172262510294
    H           -0.358700066725    -0.186603576963     0.430426344749
    H           -1.662025493755     2.993571699141     0.111783930784
    H           -0.264306191981     2.065509361809     0.228615732420
    H           -1.665226526021    -3.387158631473     0.090235923146
    H           -0.230612500535    -2.460238843049     0.328986874677
    C            3.910045707930     0.863410437721    -0.173466272568
    H            4.180931361609    -2.543679737837    -0.162392659500
    C            2.466700606359     0.890615006992     0.038882101283
    C            3.766809838984    -1.535558514127    -0.114422215536
    C            4.537518197376    -0.426443418315    -0.246590546029
    N            1.717273909970    -0.175786867350     0.173483681629
    N            1.817674809900     2.126794169881     0.107064297946
    C            2.314305453740    -1.440829495705     0.101765257580
    C            4.583473712942     2.060417449116    -0.285230855782
    H            5.659196666709     2.138014215755    -0.440170112063
    C            2.522858994876     3.208145714080    -0.007078748776
    H            5.617005773993    -0.491591753738    -0.407425390492
    N            3.875028345384     3.233736865367    -0.197750305878
    O            1.628038883217    -2.460905923795     0.216693600979
    H            2.033109143543     4.185407427728     0.049055771062
    H            4.352556616038     4.125166101825    -0.268434811660
