# Supplementary material for: Computational Design of Photosensitive Polymer Templates To Drive Molecular Nanofabrication
Source: ACS Nano. 2024 Mar 28;18(14):9969–79. doi: 10.1021/acsnano.3c10575 (PMC11008366; doi:10.1021/acsnano.3c10575)
Supplement: Supplementary file 2 — nn3c10575_si_002.zip [file nn3c10575_si_002.zip › B3LYP-D3/basepairs/DDD-AAA/HHH-hh+NNN-hhh.xyz]

41
E_abs = -687435.32115613382800757191 kcal/mol, BE_rigid = -33.953246030386 kcal/mol, BE_relax = -25.70368505668576462191 kcal/mol
    C           -3.847626605668     0.596851822128     0.254448341989
    H           -0.690894538920    -2.711974417019    -0.391898719800
    C           -2.494423267928     0.642738067764     0.050986151947
    C           -3.807855893689    -1.758149480668    -0.185778495811
    N           -4.573795713678    -0.582479229910     0.096377416183
    N           -1.802875787243    -0.466085932551    -0.416748030866
    N           -1.783931484636     1.809630828827     0.264171455559
    C           -2.467617962914    -1.699687900555    -0.421842045622
    N           -4.599366489613     1.741817481523     0.610283731948
    H           -2.090216658260    -3.675314337386    -0.505581300480
    C           -2.507549426821     2.961600840955     0.549553007516
    N           -1.665589586876    -2.780915080299    -0.728267486401
    C           -3.841010759742     2.943210218832     0.734927762337
    H           -0.765620827152     1.854984295745     0.048566039052
    H           -5.214187647999     1.557993362834     1.409393314959
    H           -1.936857623712     3.888716807454     0.592609016050
    H           -4.406852735721     3.850348615699     0.942452186009
    H           -4.343791600429    -2.704706478627    -0.151001570868
    H           -0.770313260966    -0.456347381705    -0.320931831683
    H           -5.393669346279    -0.452237815209    -0.505600829916
    C            3.343986199587    -1.403680706459     0.036581025055
    H            0.892801657757     4.063227909634    -0.374143601254
    C            1.896286911870    -1.415920183666     0.003123230253
    C            3.241868637009     1.019454088158    -0.147539971300
    C            3.994283529383    -0.161138615696    -0.043539650731
    N            1.162563754292    -0.284306248660    -0.075878302592
    N            1.193912314219    -2.582490260971     0.049647219288
    C            1.796686917022     0.902622417842    -0.149335759511
    C            4.014950914169    -2.649633348790     0.149896607797
    H            3.755100473519    -4.792408696118     0.302109173636
    C            1.868845957345    -3.725133476364     0.152869275682
    H            5.086539863346    -0.112992272705    -0.023392296709
    C            3.274599980557    -3.816314264733     0.216098596768
    N            0.997428491096     2.007550006888    -0.220085024212
    H            1.263977325295    -4.638833948638     0.176877632833
    H            5.107433275523    -2.667244858852     0.179256174566
    C            3.804037823272     2.319083540562    -0.246065593142
    H            3.362579980490     4.431269243199    -0.415426832042
    C            1.574300514881     3.207533368057    -0.313425464472
    C            2.965771830888     3.417927431581    -0.334559828148
    H            4.891054924294     2.431368160849    -0.252672344842
