# Supplementary material for: Computational Design of Photosensitive Polymer Templates To Drive Molecular Nanofabrication
Source: ACS Nano. 2024 Mar 28;18(14):9969–79. doi: 10.1021/acsnano.3c10575 (PMC11008366; doi:10.1021/acsnano.3c10575)
Supplement: Supplementary file 2 — nn3c10575_si_002.zip [file nn3c10575_si_002.zip › B3LYP-D3/basepairs/DDD-AAA/HHH-hh+NNO-hh_1.xyz]

36
E_abs = -638207.77089703633691181876 kcal/mol, BE_rigid = -32.411319499865 kcal/mol, BE_relax = -20.19824673078377643876 kcal/mol
    C           -3.480654075840     1.107802629032     0.303778373641
    H           -0.454408654907    -2.320649784511    -0.414713604788
    C           -2.123326527196     1.099586109595     0.153365995212
    C           -3.514044552759    -1.230135880402    -0.254528557713
    N           -4.233030167535    -0.017061595897    -0.057964623937
    N           -1.454263685818    -0.017995555522    -0.338471665738
    N           -1.373257584257     2.238355209478     0.403893581420
    C           -2.163970617379    -1.216124615978    -0.438936686775
    N           -4.193706780142     2.251819834432     0.754840818480
    H           -1.875089608717    -3.194554323726    -0.684400270563
    C           -2.078290090199     3.433633986993     0.524556337954
    N           -1.399679481311    -2.307831499048    -0.824698050787
    C           -3.412670133843     3.458427582414     0.693543271038
    H           -0.391143160041     2.258290381815     0.083159878532
    H           -4.574102622887     2.105184560148     1.699387896212
    H           -1.489140346734     4.346842159586     0.436901670800
    H           -3.967075161758     4.395291327698     0.755112921780
    H           -4.105892045312    -2.134320486064    -0.376812462530
    H           -0.420848522134    -0.047302979927    -0.245554526023
    H           -5.110971338511    -0.108535518196     0.448503232684
    N            3.552148038842    -1.062661645592     0.059760907618
    H            3.980813041070     2.250950766160    -0.438430332922
    C            2.127047610507    -1.090118449621     0.061162974587
    C            3.481639886251     1.294966764843    -0.288822562313
    C            4.187823118613     0.146490239056    -0.126619417651
    N            1.419722500413     0.019487463517    -0.099514554677
    N            1.481801538795    -2.261334517061     0.229480219390
    C            2.023983661723     1.258826036861    -0.246512085825
    C            4.268017217273    -2.245980052284     0.234831119863
    H            4.138820007245    -4.360222658364     0.533719187179
    C            2.184593316355    -3.394749604619     0.387705761873
    H            5.278200788851     0.102582721205    -0.133219751703
    C            3.590312020100    -3.428756074483     0.395855427503
    O            1.342801565771     2.291676415632    -0.336300139217
    H            1.603013942714    -4.310530753255     0.523375902262
    H            5.352541115939    -2.147714879899     0.233273617134
