# Supplementary material for: Computational Design of Photosensitive Polymer Templates To Drive Molecular Nanofabrication
Source: ACS Nano. 2024 Mar 28;18(14):9969–79. doi: 10.1021/acsnano.3c10575 (PMC11008366; doi:10.1021/acsnano.3c10575)
Supplement: Supplementary file 2 — nn3c10575_si_002.zip [file nn3c10575_si_002.zip › B3LYP-D3/basepairs/DDD-AAA/HHH-hh+NNO-hh_2.xyz]

36
E_abs = -638210.43605976503508181359 kcal/mol, BE_rigid = -28.083482462566 kcal/mol, BE_relax = -18.75227486506346130359 kcal/mol
    C           -3.510294342512     1.174952999035     0.274536738227
    H           -0.538744107768    -2.307883710913    -0.319209536761
    C           -2.155841135459     1.149834449929     0.124682910356
    C           -3.567446484341    -1.169936241897    -0.224540646164
    N           -4.287699674498     0.056308931276    -0.077895773525
    N           -1.493160018066     0.021966232737    -0.373472202208
    N           -1.395172378576     2.285291142923     0.351788645659
    C           -2.221962770606    -1.173754142286    -0.410707078710
    N           -4.210278779238     2.339139248864     0.700016823940
    H           -1.961195790415    -3.162502555956    -0.567674419415
    C           -2.078619964235     3.489708119632     0.460778601056
    N           -1.467835646024    -2.294154404899    -0.758219715772
    C           -3.414299531680     3.534900171410     0.621453783364
    H           -0.385564158244     2.271798926415     0.124577777880
    H           -4.597982713423     2.215460395138     1.645242449482
    H           -1.476065494047     4.393674153434     0.364880196472
    H           -3.957081479894     4.479978799852     0.658950789119
    H           -4.164483087346    -2.074752100710    -0.319538368033
    H           -0.477656908102    -0.037859012518    -0.182963463404
    H           -5.135568067337    -0.026644255689     0.482411461960
    C            3.610959214244    -1.093867986884     0.023446213361
    H            3.924181938837     2.291497955257    -0.377850421211
    C            2.161069490678    -1.085176765514     0.134341501641
    C            3.485087065182     1.304242509335    -0.227366287562
    C            4.247954962413     0.170101126635    -0.168900104502
    N            1.425980191368     0.001196418996     0.077143990850
    N            1.473718683232    -2.294148089051     0.317530897846
    C            2.036886862103     1.248137745987    -0.092602325872
    C            4.275313697331    -2.310726503736     0.119221537647
    H            5.356279344269    -2.424692035873     0.064380405977
    C            2.170925017581    -3.390966638455     0.387302246005
    H            5.336146313394     0.211642670928    -0.267618206620
    N            3.525842431114    -3.455528091099     0.299555362741
    O            1.337811421102     2.279680091909    -0.126615012746
    H            1.659967371422    -4.348615639120     0.528926017722
    H            3.985244967030    -4.354961356197     0.378598748992
