# Supplementary material for: Computational Design of Photosensitive Polymer Templates To Drive Molecular Nanofabrication
Source: ACS Nano. 2024 Mar 28;18(14):9969–79. doi: 10.1021/acsnano.3c10575 (PMC11008366; doi:10.1021/acsnano.3c10575)
Supplement: Supplementary file 2 — nn3c10575_si_002.zip [file nn3c10575_si_002.zip › B3LYP-D3/basepairs/DDA-DAA/HHN-hp+HNN-hp.xyz]

33
E_abs = -556317.53871962256132777699 kcal/mol, BE_rigid = -33.464755255337 kcal/mol, BE_relax = -28.92267619514403676699 kcal/mol
    C           -3.558764138323     1.169213391314    -0.012959105911
    H           -4.784081318511     3.074392537234    -0.062625268560
    C           -2.126268229344     1.083572077996     0.042764371802
    C           -2.565606128027     3.177177999651     0.020021688439
    C           -3.815993286820     2.579573744799    -0.025965464017
    H           -0.460498044645    -0.132203149616     0.039975627360
    N           -1.497831057722    -0.135466878460     0.059182222633
    N           -1.513115196551     2.268274678588     0.062485085229
    C           -4.277349130306    -0.028249967952    -0.047727840091
    N           -1.480476080596    -2.464498177120     0.130915449414
    C           -2.191798792671    -1.300100650151     0.040953541127
    C           -3.602619948264    -1.252950323102    -0.017700032249
    H           -2.348537851235     4.246547303604     0.025178560273
    H           -1.960226079287    -3.303991251433    -0.166542061324
    H           -5.369964307478    -0.024460984570    -0.097435287810
    H           -0.459587871155    -2.454429900512    -0.014981931707
    H           -4.151748486353    -2.195192356056    -0.028097714269
    C            3.519304300567    -1.124554043478    -0.024519425178
    H            0.310182384070     2.375012751729    -0.030456423118
    C            2.057127804132    -1.062222227631    -0.083442071652
    C            2.613626915663    -3.131765590751    -0.081073357711
    C            3.865391826225    -2.483461573831    -0.024314261481
    H            4.078301830912     2.153741220644     0.038033746515
    N            1.375973242551     0.076662194164    -0.090429758758
    N            1.529107645268    -2.307344769844    -0.116751127497
    N            4.157219363383     0.060692300969     0.023005488919
    N            1.355695914485     2.400344153248    -0.122138721729
    C            2.070030620037     1.246986234862    -0.056649629245
    C            3.481228043862     1.245346342276     0.007387010799
    H            1.823214065019     3.267978411201     0.103873475048
    H            5.172152651586     0.085310053865     0.071886234777
    H            2.468266353331    -4.213847925135    -0.097336209462
    H            4.850124314249    -2.941921152742     0.009717795809
